# Supplementary material for: Usage of social media and Covid 19 vaccine hesitancy among medical students in Kericho County
Source: PLOS Glob Public Health. 2024 Aug 22;4(8):e0003529. doi: 10.1371/journal.pgph.0003529 (PMC11341036; doi:10.1371/journal.pgph.0003529)
Supplement: S1 Data — (CSV) [file pgph.0003529.s001.csv]

V1	V2	V3	V4	V5	V6	V7	V8	V9	V10	V11	V12	V13	V14	V15	V16	V17	V18	V19	V20	V21	V22	V23	V24	V25	V26	V27	V28	V29	V30	V31	V32	V33	V34	V35	V36	V37	V38	V39	V40	V41	V42	V43	V44	V45
21	Female	3rd year	Yes			Never	Yes	Somewhat	Yes							Very concerned	1			Yes			Somewhat believe	Yes			Yes			Do not believe	Yes			Yes	Yes			Do not believe	Yes			Yes	1	1
22	Male	3rd year	Yes			Daily	Yes	A great deal	Yes							Very concerned	1			Yes			Completely believe	Yes			Yes			Completely believe	Yes			Yes	Yes			Completely believe	No				1	1
19	Female	2nd year	Yes			A few times a week	No		No							Somewhat concerned	2			Yes			Do not believe	Don't know/Not sure			Yes			Don't know/Not sure	Yes			No	Yes			Do not believe	Yes			Yes	0	1
21	Female	3rd year	Yes	2		Daily	Yes	A little	No					Availability of the vaccine Influence of family and friends Advice from healthcare proffesionals		Very concerned	1			Yes	The vaccine causes infertility The vaccine alters DNA The vaccine is a tool for population control		Somewhat believe	Yes	Fact-checking websites ( e.g., Snopes, FactCheck.org)		Yes	The vaccine is not effective		Do not believe	Yes	Posts from healthcare professionals Public service announcements		Don't know/Not sure	Yes	Vaccines causes autism		Somewhat believe	No				1	1
23	Male	3rd year	Yes	2		Once a week	Yes	A great deal	Yes	Twitter chat		Increased my knowledge about COVID-19 vaccines		Influence of family and friends Efficacy of the vaccine Government recommendation		Very concerned	1			No				Yes	Trustworthy sources ( e.g., healthcare professionals, government websites)		Yes	The vaccine is cause severe side effects		Do not believe	No				Yes	Vaccines contain harmful substances		Do not believe	No				1	1
22	Male	3rd year	Yes	1		Once a week	Yes	A little	No					Safety of the vaccine Influence of family and friends Government recommendation Advice from healthcare proffesionals		Very concerned	2	Concerns about vaccine safety Lack of information about the vaccine		Yes	The vaccine is a tool for population control		Somewhat believe	Yes	Trustworthy sources ( e.g., healthcare professionals, government websites)		Yes	The vaccine is not safe The vaccine is cause severe side effects		Somewhat believe	Yes	Posts from healthcare professionals Public service announcements		Yes	Yes	Vaccines are not safe Vaccines contain harmful substances Vaccines are not effective		Somewhat believe	Yes	Public service announcements Posts from healthcare professionals		Yes	0	1
22	Male	3rd year	Yes	1		Rarely	Yes	A great deal	Yes	Facebook group or page		Changed my attitude towards COVID-19 vaccines		Influence of family and friends Safety of the vaccine Advice from healthcare proffesionals		Very concerned	1			Yes	The vaccine causes infertility		Do not believe	Yes	Trustworthy sources ( e.g., healthcare professionals, government websites)		Yes	The vaccine is cause severe side effects		Do not believe	Yes	Public service announcements		Yes	Yes	Vaccines are not safe		Somewhat believe	Yes	Public service announcements		Yes	1	1
25	Female	4th year	Yes	2		Never	Yes	Somewhat	Yes	Twitter chat		Increased my knowledge about COVID-19 vaccines		Influence of family and friends Safety of the vaccine Government recommendation		Very concerned	1			Yes	The vaccine causes infertility		Somewhat believe	Yes	Trustworthy sources ( e.g., healthcare professionals, government websites)		Yes	The vaccine is not safe The vaccine is cause severe side effects		Do not believe	Yes	Public service announcements		Yes	Yes	Vaccines causes autism		Somewhat believe	Yes	Public service announcements		No	1	1
25	Male	4th year	No				No		No					Other	Knowledge	Not concerned	2	Lack of access to the vaccine		No				No	Personal research		No				No				No				No				0	1
21	Female	3rd year	Yes	1		Once a week	Yes	Somewhat	Yes	Facebook group or page		Increased my knowledge about COVID-19 vaccines Encouraged me to get vaccinated Changed my attitude towards COVID-19 vaccines		Safety of the vaccine Efficacy of the vaccine		Somewhat concerned	1			Yes	The vaccine causes infertility		Do not believe	Yes	Trusting your instincts/intuition		Yes	The vaccine is cause severe side effects		Do not believe	No				Yes	Vaccines are not effective		Do not believe	No				1	1
23	Male	3rd year	No				Yes	A little	Yes	Twitter chat		Changed my attitude towards COVID-19 vaccines		Advice from healthcare proffesionals Influence of family and friends Government recommendation		Very concerned	1			Yes	The vaccine is a tool for population control		Don't know/Not sure	Yes	Personal research Fact-checking websites ( e.g., Snopes, FactCheck.org)		Yes	The vaccine is cause severe side effects		Somewhat believe	Yes	Public service announcements		Yes	Yes	Vaccines are not safe		Do not believe	Yes	Fact-checking posts		No	1	1
22	Female	4th year	Yes	2		Rarely	Yes	Somewhat	Yes	Twitter chat		Changed my attitude towards COVID-19 vaccines		Efficacy of the vaccine Availability of the vaccine Government recommendation		Very concerned	1			Yes	The vaccine is a tool for population control		Do not believe	Yes	Personal research		Yes	The vaccine is cause severe side effects		Somewhat believe	Yes	Education campaigns		No Yes	Yes	Vaccines are not effective		Somewhat believe	No				1	1
22	Male	3rd year	Yes	1		A few times a week	Yes	A great deal	Yes	WhatsApp group Facebook group or page		Changed my attitude towards COVID-19 vaccines		Safety of the vaccine Efficacy of the vaccine Government recommendation		Very concerned	1			Yes	The vaccine contain microchips The vaccine causes infertility The vaccine alters DNA The vaccine is a tool for population control		Do not believe	Yes	Trustworthy sources ( e.g., healthcare professionals, government websites) Fact-checking websites ( e.g., Snopes, FactCheck.org) Personal research		Yes	The vaccine is not effective The vaccine is cause severe side effects		Do not believe	Yes	Fact-checking posts Public service announcements Education campaigns Posts from healthcare professionals		Yes	Yes	Vaccines are not effective Vaccines contain harmful substances		Do not believe	Yes	Fact-checking posts Public service announcements Education campaigns Posts from healthcare professionals		Yes	1	1
20	Female	2nd year	Yes	1		Multiple times a day	Yes	A little	No					Safety of the vaccine Availability of the vaccine Religious or cultural beliefs		Very concerned	1			Yes	The vaccine is a tool for population control		Do not believe	Yes	Personal research		No				Yes	Posts from healthcare professionals		Yes	Yes	Vaccines are not safe		Do not believe	Yes	Public service announcements		Yes	1	1
25	Male	4th year	Yes	4		A few times a week	Yes	Somewhat	No					Safety of the vaccine Efficacy of the vaccine		Very concerned	2	Concerns about vaccine safety Concern about vaccine efficacy		Yes	The vaccine is a tool for population control		Do not believe	Yes	Trustworthy sources ( e.g., healthcare professionals, government websites) Personal research		Yes	The vaccine is cause severe side effects The vaccine is not safe The vaccine is not effective		Somewhat believe	Yes	Public service announcements Education campaigns Posts from healthcare professionals		Yes	Yes	Vaccines are not safe		Do not believe	Yes	Posts from healthcare professionals		Yes	0	1
20	Male	3rd year	Yes	1		Never	Yes	Somewhat	No					Safety of the vaccine		Somewhat concerned	1			Yes	The vaccine causes infertility		Do not believe	Yes	Trustworthy sources ( e.g., healthcare professionals, government websites) Fact-checking websites ( e.g., Snopes, FactCheck.org)		Yes	The vaccine is cause severe side effects		Do not believe	Yes	Fact-checking posts		Yes	Yes	Vaccines are not safe		Do not believe	Yes	Fact-checking posts		Yes	1	1
23	Female	4th year	Yes	1		A few times a week	Yes	A great deal	No					Safety of the vaccine Efficacy of the vaccine Availability of the vaccine Advice from healthcare proffesionals		Very concerned	1			No				Yes	Trustworthy sources ( e.g., healthcare professionals, government websites)		Yes	The vaccine contains harmful substances		Do not believe	No				Yes	Vaccines are not effective Vaccines are not safe Vaccines contain harmful substances		Do not believe	No				1	1
23	Male	3rd year	Yes	4		Once a week	Yes	Somewhat	Yes	WhatsApp group Facebook group or page		Increased my knowledge about COVID-19 vaccines		Safety of the vaccine		Very concerned	1			Yes	The vaccine causes infertility		Somewhat believe	Yes	Trustworthy sources ( e.g., healthcare professionals, government websites)		Yes	The vaccine is not safe The vaccine is cause severe side effects		Do not believe	Yes	Posts from healthcare professionals		Yes	Yes	Vaccines are not safe		Do not believe	Yes	Fact-checking posts Posts from healthcare professionals		No	1	1
34	Male	3rd year	Yes	2		A few times a week	Yes	Somewhat	Yes	Twitter chat Facebook group or page WhatsApp group		Changed my attitude towards COVID-19 vaccines		Efficacy of the vaccine Safety of the vaccine Influence of family and friends Government recommendation Availability of the vaccine		Very concerned	1			Yes	The vaccine causes infertility The vaccine is a tool for population control		Do not believe	Yes	Trustworthy sources ( e.g., healthcare professionals, government websites) Personal research Fact-checking websites ( e.g., Snopes, FactCheck.org)		Yes	The vaccine is not effective The vaccine is cause severe side effects		Somewhat believe	Yes	Public service announcements		Yes	Yes	Vaccines contain harmful substances Vaccines are not effective Vaccines are not safe		Do not believe	Yes	Public service announcements Posts from healthcare professionals		No	1	1
25	Male	4th year	Yes	2		Rarely	Yes	A great deal	Yes	Twitter chat WhatsApp group		Increased my knowledge about COVID-19 vaccines		Safety of the vaccine Availability of the vaccine Influence of family and friends Government recommendation		Very concerned	3	Lack of information about the vaccine		Yes	The vaccine causes infertility		Somewhat believe	Yes	Trustworthy sources ( e.g., healthcare professionals, government websites)		Yes	The vaccine contains harmful substances		Somewhat believe	Yes	Public service announcements		Yes	Yes	Vaccines are not effective Vaccines are not safe		Somewhat believe	Yes	Posts from healthcare professionals Public service announcements		No	0	1
19	Female	2nd year	No				Yes	A great deal	Yes	Facebook group or page Other	Tiktok videos	Increased my knowledge about COVID-19 vaccines Changed my attitude towards COVID-19 vaccines		Availability of the vaccine Influence of family and friends		Very concerned	1			Yes	The vaccine causes infertility The vaccine is a tool for population control		Somewhat believe	Yes	Trustworthy sources ( e.g., healthcare professionals, government websites) Personal research		Yes	The vaccine is cause severe side effects The vaccine is not effective		Do not believe	Yes	Public service announcements Posts from healthcare professionals		Yes	Yes	Vaccines contain harmful substances		Somewhat believe	Yes	Public service announcements Posts from healthcare professionals		No	1	1
22	Female	4th year	Yes	4		A few times a week	Yes	A great deal	Yes	Facebook group or page Twitter chat WhatsApp group		Changed my attitude towards COVID-19 vaccines		Influence of family and friends		Very concerned	1			Yes	The vaccine causes infertility		Somewhat believe	Yes	Trustworthy sources ( e.g., healthcare professionals, government websites)		Yes	The vaccine is cause severe side effects The vaccine is not effective		Somewhat believe	Yes	Public service announcements		Yes	Yes	Vaccines are not effective Vaccines are not safe Vaccines contain harmful substances		Do not believe	Yes	Public service announcements		No	1	1
20	Female	2nd year	Yes	4		A few times a week	Yes	A great deal	Yes	Facebook group or page		Increased my knowledge about COVID-19 vaccines		Availability of the vaccine Influence of family and friends Advice from healthcare proffesionals		Very concerned	1			Yes	The vaccine causes infertility		Somewhat believe	Yes	Trustworthy sources ( e.g., healthcare professionals, government websites)		Yes	The vaccine is cause severe side effects The vaccine is not effective		Somewhat believe	Yes	Public service announcements		Yes	Yes	Vaccines contain harmful substances Other	The vaccine cause cancer	Do not believe	Yes	Public service announcements		No	1	1
23	Male	3rd year	No				Yes	A little	No					Safety of the vaccine		Not concerned	2	Concerns about vaccine safety		Yes	The vaccine causes infertility		Somewhat believe	Yes	Trusting your instincts/intuition		Yes	The vaccine is cause severe side effects		Somewhat believe	Yes	Fact-checking posts		Yes	Yes	Vaccines are not safe		Somewhat believe	Yes	Public service announcements		No	0	1
23	Male	4th year	No				Yes	A little	Yes	Facebook group or page WhatsApp group		Increased my knowledge about COVID-19 vaccines Changed my attitude towards COVID-19 vaccines		Safety of the vaccine		Very concerned	2	Concerns about vaccine safety		Yes	The vaccine causes infertility		Somewhat believe	Yes	Trustworthy sources ( e.g., healthcare professionals, government websites)		Yes	The vaccine is cause severe side effects The vaccine is not safe		Somewhat believe	Yes	Public service announcements		Yes	Yes	Vaccines contain harmful substances Vaccines are not safe		Somewhat believe	Yes	Public service announcements		Yes	0	1
21	Male	2nd year	Yes	4		Rarely	Yes	A great deal	Yes	Facebook group or page		Increased my knowledge about COVID-19 vaccines Changed my attitude towards COVID-19 vaccines		Influence of family and friends Advice from healthcare proffesionals		Very concerned	1			Yes	The vaccine causes infertility		Do not believe	Yes	Trustworthy sources ( e.g., healthcare professionals, government websites)		Yes	The vaccine is cause severe side effects The vaccine contains harmful substances		Somewhat believe	Yes	Public service announcements		Yes	Yes	Vaccines are not safe Vaccines are not effective		Somewhat believe	Yes	Public service announcements		Yes	1	1
22	Female	4th year	Yes	1		A few times a week	Yes	Somewhat	Yes	Twitter chat Facebook group or page Other	Tiktok videos	Changed my attitude towards COVID-19 vaccines Increased my knowledge about COVID-19 vaccines		Availability of the vaccine Influence of family and friends		Very concerned	1			Yes	The vaccine causes infertility		Do not believe	Yes	Trustworthy sources ( e.g., healthcare professionals, government websites)		Yes	The vaccine is cause severe side effects		Somewhat believe	Yes	Public service announcements		Yes	Yes	Vaccines contain harmful substances		Somewhat believe	Yes	Public service announcements		No	1	1
20	Male	2nd year	Yes	2		A few times a week	Yes	Somewhat	Yes	Facebook group or page Twitter chat		Increased my knowledge about COVID-19 vaccines Changed my attitude towards COVID-19 vaccines		Availability of the vaccine Government recommendation Influence of family and friends		Very concerned	1			Yes	The vaccine causes infertility		Somewhat believe	Yes	Trustworthy sources ( e.g., healthcare professionals, government websites) Personal research		Yes	The vaccine is cause severe side effects The vaccine is not effective		Somewhat believe	Yes	Public service announcements		Yes	Yes	Vaccines contain harmful substances		Somewhat believe	Yes	Public service announcements Fact-checking posts		No	1	1
19	Male	2nd year	Yes	1		Once a week	Yes	Somewhat	Yes	Twitter chat Facebook group or page		Increased my knowledge about COVID-19 vaccines Encouraged me to get vaccinated		Safety of the vaccine Availability of the vaccine Government recommendation		Somewhat concerned	1			No				Yes	Trustworthy sources ( e.g., healthcare professionals, government websites)		Yes	The vaccine is cause severe side effects The vaccine contains harmful substances		Somewhat believe	Yes	Posts from healthcare professionals		No	No				Yes	Public service announcements Posts from healthcare professionals		Yes	1	1
22	Female	4th year	Yes	1		A few times a week	Yes	A great deal	Yes	WhatsApp group		Encouraged me to get vaccinated		Availability of the vaccine Influence of family and friends Government recommendation Advice from healthcare proffesionals		Very concerned	1			Yes	The vaccine causes infertility		Somewhat believe	Yes	Trustworthy sources ( e.g., healthcare professionals, government websites) Personal research		Yes	The vaccine is cause severe side effects		Somewhat believe	Yes	Public service announcements Posts from healthcare professionals		Yes	Yes	Vaccines contain harmful substances		Do not believe	Yes	Fact-checking posts Public service announcements		No	1	1
20	Male	2nd year	Yes	4		Rarely	Yes	Somewhat	Yes	Facebook group or page WhatsApp group		Did not impact my perspective on COVID-19 vaccines		Safety of the vaccine Efficacy of the vaccine		Very concerned	2	Concern about vaccine efficacy Concerns about vaccine safety		Yes	The vaccine causes infertility The vaccine is a tool for population control		Somewhat believe	Yes	Trusting your instincts/intuition		Yes	The vaccine is not effective The vaccine is not safe The vaccine is cause severe side effects The vaccine contains harmful substances		Somewhat believe	Yes	Posts from healthcare professionals Public service announcements		No	Yes	Vaccines contain harmful substances Vaccines are not safe Vaccines are not effective		Somewhat believe	Yes	Public service announcements Posts from healthcare professionals		No	0	1
20	Female	2nd year	Yes	4		Rarely	Yes	Somewhat	Yes	WhatsApp group		Increased my knowledge about COVID-19 vaccines		Influence of family and friends		Very concerned	1			Yes	The vaccine causes infertility The vaccine is a tool for population control		Somewhat believe	Yes	Personal research Trusting your instincts/intuition		Yes	The vaccine is cause severe side effects The vaccine contains harmful substances		Do not believe	Yes	Public service announcements		No	Yes	Vaccines contain harmful substances Vaccines are not safe Vaccines are not effective		Somewhat believe	Yes	Public service announcements Posts from healthcare professionals		No	1	1
20	Female	3rd year	Yes	1		A few times a week	Yes	Somewhat	Yes	Twitter chat Facebook group or page WhatsApp group		Increased my knowledge about COVID-19 vaccines		Safety of the vaccine Influence of family and friends Government recommendation Advice from healthcare proffesionals		Very concerned	1			Yes	The vaccine causes infertility The vaccine is a tool for population control		Somewhat believe	Yes	Fact-checking websites ( e.g., Snopes, FactCheck.org) Trustworthy sources ( e.g., healthcare professionals, government websites)		Yes	The vaccine is not safe The vaccine is not effective The vaccine is cause severe side effects		Somewhat believe	Yes	Public service announcements Fact-checking posts		Yes	Yes	Vaccines contain harmful substances Vaccines are not safe		Somewhat believe	Yes	Public service announcements		Yes	1	1
21	Male	2nd year	Yes	4		Multiple times a day	Yes	A great deal	Yes	WhatsApp group		Changed my attitude towards COVID-19 vaccines		Safety of the vaccine		Somewhat concerned	2	Concerns about vaccine safety		Yes	The vaccine causes infertility		Somewhat believe	Yes	Fact-checking websites ( e.g., Snopes, FactCheck.org)		No				Yes	Public service announcements		Yes	No				No				0	1
25	Male	3rd year	Yes	2		Multiple times a day	Yes	Somewhat	Yes	Twitter chat		Increased my knowledge about COVID-19 vaccines Changed my attitude towards COVID-19 vaccines Encouraged me to get vaccinated		Safety of the vaccine Efficacy of the vaccine Availability of the vaccine Advice from healthcare proffesionals		Very concerned	1			Yes	The vaccine is a tool for population control		Do not believe	Don't know/Not sure	Trustworthy sources ( e.g., healthcare professionals, government websites)		Yes	The vaccine is not effective The vaccine is not safe The vaccine is cause severe side effects The vaccine contains harmful substances		Do not believe	Yes	Posts from healthcare professionals		No	Yes	Vaccines are not effective Vaccines are not safe Vaccines contain harmful substances Vaccines causes autism		Somewhat believe	Yes	Education campaigns		Yes	1	1
22	Male	3rd year	Yes	2		Multiple times a day	Yes	Somewhat	No					Government recommendation Influence of family and friends Availability of the vaccine Efficacy of the vaccine Safety of the vaccine Advice from healthcare proffesionals		Somewhat concerned	2	Concerns about vaccine safety		No				No	Trustworthy sources ( e.g., healthcare professionals, government websites)		Yes	The vaccine is cause severe side effects		Somewhat believe	Yes	Fact-checking posts		Yes	Yes	Vaccines are not effective		Somewhat believe	Yes	Fact-checking posts		Yes	0	1
24	Male	4th year	Yes	1		A few times a week	Yes	A great deal	No					Safety of the vaccine Efficacy of the vaccine Availability of the vaccine Influence of family and friends Government recommendation		Very concerned	1			Yes	The vaccine causes infertility		Do not believe	Yes	Trustworthy sources ( e.g., healthcare professionals, government websites)		Yes	The vaccine is not effective		Do not believe	Yes	Fact-checking posts		Yes	Yes	Vaccines are not effective		Do not believe	Yes	Fact-checking posts		Yes	1	1
21	Female	2nd year	Yes	1		Daily	Yes	Not at all	Yes	Facebook group or page		Changed my attitude towards COVID-19 vaccines		Safety of the vaccine Efficacy of the vaccine Influence of family and friends		Somewhat concerned	1			Yes	The vaccine causes infertility		Do not believe	Yes	Fact-checking websites ( e.g., Snopes, FactCheck.org)		Yes	The vaccine is not effective		Do not believe	Yes	Fact-checking posts		Yes	Yes	Vaccines are not effective		Completely believe	Yes	Public service announcements		Yes	1	1
21	Male	3rd year	Yes	2		Once a week	Yes	A great deal	Yes	Twitter chat		Increased my knowledge about COVID-19 vaccines Changed my attitude towards COVID-19 vaccines		Efficacy of the vaccine		Very concerned	2	Concern about vaccine efficacy		Yes	The vaccine causes infertility		Somewhat believe	Yes	Trustworthy sources ( e.g., healthcare professionals, government websites)		Yes	The vaccine is cause severe side effects		Somewhat believe	No				Yes	Vaccines are not safe		Somewhat believe	No				0	1
20	Male	2nd year	Yes	2		Once a week	Yes	A great deal	Yes	Twitter chat		Increased my knowledge about COVID-19 vaccines Changed my attitude towards COVID-19 vaccines		Efficacy of the vaccine		Very concerned	3	Concern about vaccine efficacy		Yes	The vaccine causes infertility		Somewhat believe	Yes	Trustworthy sources ( e.g., healthcare professionals, government websites)		Yes	The vaccine is cause severe side effects		Somewhat believe	Yes	Fact-checking posts Public service announcements		No	Yes	Vaccines are not effective		Somewhat believe	Yes	Posts from healthcare professionals Fact-checking posts		No	0	1
22	Male	3rd year	No	0	None		Yes	Somewhat	No					Safety of the vaccine		Very concerned	2	Concerns about vaccine safety		No				No	Personal research		No				Yes	Posts from healthcare professionals		Yes	Yes	Vaccines are not effective		Somewhat believe	Yes	Public service announcements		Yes	0	1
23	Female	4th year	Yes	1		Once a week	Yes	A great deal	Yes	Facebook group or page		Increased my knowledge about COVID-19 vaccines Changed my attitude towards COVID-19 vaccines		Efficacy of the vaccine Government recommendation Influence of family and friends		Very concerned	2	Concern about vaccine efficacy Concerns about vaccine safety		Yes	The vaccine causes infertility The vaccine is a tool for population control		Somewhat believe	Yes	Trustworthy sources ( e.g., healthcare professionals, government websites)		Yes	The vaccine is cause severe side effects		Somewhat believe	Yes	Posts from healthcare professionals		Yes	Yes	Vaccines contain harmful substances		Somewhat believe	Yes	Public service announcements		No	0	1
23	Male	3rd year	No	3			Yes	Somewhat	No					Safety of the vaccine		Somewhat concerned	1			Yes	Other	Increases risk of cancers	Somewhat believe	Yes	Trustworthy sources ( e.g., healthcare professionals, government websites)		Yes	The vaccine is cause severe side effects		Somewhat believe	Yes	Education campaigns		No	Yes	Vaccines are not safe		Do not believe	No				1	1
24	Male	4th year	Yes	3		Once a week	Yes	A great deal	Yes	Facebook group or page Instagram campaign		Increased my knowledge about COVID-19 vaccines		Safety of the vaccine		Very concerned	2	Concerns about vaccine safety		Yes	The vaccine causes infertility		Somewhat believe	Yes	Trustworthy sources ( e.g., healthcare professionals, government websites)		Yes	The vaccine is cause severe side effects		Somewhat believe	Yes	Education campaigns		Yes	Yes	Vaccines contain harmful substances Vaccines are not safe		Do not believe	Yes	Public service announcements		No	0	1
23	Male	3rd year	Yes	1		A few times a week	Yes	A great deal	Yes	Twitter chat		Encouraged me to get vaccinated Increased my knowledge about COVID-19 vaccines		Safety of the vaccine		Very concerned	1			Yes	The vaccine causes infertility		Do not believe	Yes	Trustworthy sources ( e.g., healthcare professionals, government websites) Fact-checking websites ( e.g., Snopes, FactCheck.org)		Yes	The vaccine is not safe The vaccine is cause severe side effects		Do not believe	Yes	Public service announcements		Yes	Yes	Vaccines are not safe		Somewhat believe	Yes	Fact-checking posts Public service announcements		Yes	1	1
19	Female	2nd year	Yes	4		A few times a week	Yes	A great deal	Yes	WhatsApp group Other	Tiktok videos	Increased my knowledge about COVID-19 vaccines Changed my attitude towards COVID-19 vaccines		Influence of family and friends Availability of the vaccine		Very concerned	1			Yes	The vaccine causes infertility		Somewhat believe	Yes	Trustworthy sources ( e.g., healthcare professionals, government websites)		Yes	The vaccine is cause severe side effects Other	Vaccine increase the risk of cancer	Somewhat believe	Yes	Public service announcements		Yes	Yes	Vaccines contain harmful substances Vaccines are not effective Vaccines are not safe		Do not believe	No				1	1
22	Male	4th year	Yes	2		A few times a week	Yes	A great deal	Yes	Twitter chat Facebook group or page		Increased my knowledge about COVID-19 vaccines Changed my attitude towards COVID-19 vaccines		Safety of the vaccine Efficacy of the vaccine		Very concerned	2	Concerns about vaccine safety		Yes	The vaccine alters DNA		Somewhat believe	Yes	Trustworthy sources ( e.g., healthcare professionals, government websites)		Yes	The vaccine is cause severe side effects Other	Vaccine makes one turn into a zombie	Somewhat believe	No				Yes	Vaccines contain harmful substances		Somewhat believe	Yes	Public service announcements		No	0	1
20	Female	2nd year	Yes	7		A few times a week	Yes	A great deal	Yes	Twitter chat Facebook group or page WhatsApp group		Increased my knowledge about COVID-19 vaccines Changed my attitude towards COVID-19 vaccines		Safety of the vaccine		Very concerned	2	Concerns about vaccine safety		Yes	The vaccine causes infertility		Somewhat believe	Yes	Trustworthy sources ( e.g., healthcare professionals, government websites)		Yes	The vaccine is cause severe side effects		Somewhat believe	Yes	Public service announcements Posts from healthcare professionals		Yes	Yes	Vaccines contain harmful substances		Do not believe	Yes	Education campaigns Public service announcements		No	0	1
24	Male	4th year	Yes	2		A few times a week	Yes	A great deal	Yes	Twitter chat		Increased my knowledge about COVID-19 vaccines		Efficacy of the vaccine		Very concerned	2	Concern about vaccine efficacy		Yes	The vaccine causes infertility		Somewhat believe	Yes	Trustworthy sources ( e.g., healthcare professionals, government websites)		Yes	The vaccine is cause severe side effects The vaccine contains harmful substances		Somewhat believe	Yes	Posts from healthcare professionals		No	Yes	Vaccines are not safe Vaccines contain harmful substances Vaccines are not effective		Somewhat believe	Yes	Public service announcements Education campaigns		No	0	1
24	Male	4th year	Yes	4		A few times a week	Yes	A little	Yes	Twitter chat		Increased my knowledge about COVID-19 vaccines Encouraged me to get vaccinated		Availability of the vaccine Government recommendation Advice from healthcare proffesionals Safety of the vaccine		Somewhat concerned	1			Yes	The vaccine causes infertility The vaccine is a tool for population control		Do not believe	Yes	Trustworthy sources ( e.g., healthcare professionals, government websites)		Yes	The vaccine is cause severe side effects The vaccine is not effective		Do not believe	No				Yes	Vaccines are not effective Vaccines are not safe		Do not believe	No				1	1
42	Female	3rd year	Yes	1		Once a week	Yes	Somewhat	Yes	Facebook group or page		Increased my knowledge about COVID-19 vaccines		Government recommendation Influence of family and friends		Very concerned	1			Yes	The vaccine causes infertility		Somewhat believe	Yes	Trustworthy sources ( e.g., healthcare professionals, government websites)		Yes	The vaccine is cause severe side effects		Somewhat believe	Yes	Posts from healthcare professionals Public service announcements		Yes	Yes	Vaccines contain harmful substances		Do not believe	Yes	Fact-checking posts Public service announcements		No	1	2
22	Male	3rd year	Yes	2		A few times a week	Yes	A little	Yes	Twitter chat		Increased my knowledge about COVID-19 vaccines		Government recommendation Availability of the vaccine		Very concerned	1			Yes	The vaccine causes infertility The vaccine alters DNA		Somewhat believe	Yes	Trustworthy sources ( e.g., healthcare professionals, government websites)		Yes	The vaccine is cause severe side effects		Do not believe	Yes	Fact-checking posts Public service announcements		Yes	Yes	Vaccines contain harmful substances Vaccines are not safe		Do not believe	Yes	Public service announcements Fact-checking posts		No	1	1
21	Female	2nd year	Yes	4		A few times a week	Yes	Somewhat	No					Safety of the vaccine		Very concerned	2	Concerns about vaccine safety		Yes	The vaccine causes infertility The vaccine alters DNA The vaccine is a tool for population control		Somewhat believe	Yes	Personal research Trustworthy sources ( e.g., healthcare professionals, government websites)		Yes	The vaccine is cause severe side effects		Somewhat believe	Yes	Public service announcements		No	Yes	Vaccines contain harmful substances Vaccines are not safe Vaccines are not effective Other	Vaccine increase the risk of cancer	Somewhat believe	No				0	1
21	Female	3rd year	Yes	4		Once a week	Yes	A little	No					Safety of the vaccine		Very concerned	2	Concerns about vaccine safety		Yes	The vaccine causes infertility The vaccine alters DNA		Don't know/Not sure	Yes	Trustworthy sources ( e.g., healthcare professionals, government websites)		Yes	The vaccine is cause severe side effects		Do not believe	No				No				No				0	1
21	Female	3rd year	Yes	4		Rarely	Yes	A little	No					Influence of family and friends Government recommendation		Somewhat concerned	1			Yes	The vaccine causes infertility The vaccine alters DNA		Don't know/Not sure	Yes	Trustworthy sources ( e.g., healthcare professionals, government websites)		Yes	The vaccine is cause severe side effects		Do not believe	No				Yes	Vaccines are not safe Vaccines are not effective		Do not believe	No				1	1
23	Male	2nd year	Yes	2		Rarely	Yes	A little	Yes	Twitter chat		Increased my knowledge about COVID-19 vaccines Encouraged me to get vaccinated		Government recommendation Influence of family and friends Availability of the vaccine		Somewhat concerned	1			Yes	The vaccine causes infertility The vaccine alters DNA The vaccine is a tool for population control		Don't know/Not sure	Yes	Trustworthy sources ( e.g., healthcare professionals, government websites)		Yes	The vaccine is cause severe side effects		Do not believe	Yes	Public service announcements Posts from healthcare professionals		Yes	Yes	Vaccines contain harmful substances Vaccines are not safe		Do not believe	No				1	1
21	Male	3rd year	Yes	2		Rarely	Yes	A little	Yes	Twitter chat		Increased my knowledge about COVID-19 vaccines		Other	Geographic location	Very concerned	2	Other	Geographic location	Yes	The vaccine causes infertility The vaccine alters DNA		Don't know/Not sure	Yes	Trustworthy sources ( e.g., healthcare professionals, government websites)		Yes	The vaccine is cause severe side effects The vaccine is not effective		Somewhat believe	Yes	Public service announcements Posts from healthcare professionals		No	Yes	Vaccines are not safe Vaccines contain harmful substances Vaccines are not effective		Do not believe	Yes	Education campaigns Fact-checking posts Public service announcements		No	0	1
34	Male	3rd year	Yes	1		A few times a week	Yes	A little	Yes	Twitter chat Facebook group or page WhatsApp group		Increased my knowledge about COVID-19 vaccines		Government recommendation		Very concerned	1			Yes	The vaccine causes infertility The vaccine alters DNA The vaccine is a tool for population control		Somewhat believe	Yes	Trustworthy sources ( e.g., healthcare professionals, government websites)		Yes	The vaccine is cause severe side effects		Somewhat believe	Yes	Fact-checking posts Public service announcements Posts from healthcare professionals		Yes	No				No				1	1
20	Female	2nd year	Yes	1		Rarely	Yes	Somewhat	Yes	Facebook group or page		Increased my knowledge about COVID-19 vaccines Did not impact my perspective on COVID-19 vaccines		Safety of the vaccine		Very concerned	2	Concerns about vaccine safety		Yes	The vaccine causes infertility The vaccine alters DNA The vaccine is a tool for population control		Don't know/Not sure	Yes	Trustworthy sources ( e.g., healthcare professionals, government websites)		Yes	The vaccine is cause severe side effects		Do not believe	Yes	Posts from healthcare professionals		No	Yes	Vaccines are not safe Vaccines are not effective Vaccines contain harmful substances		Somewhat believe	Yes	Public service announcements Education campaigns		No	0	1
22	Male	4th year	Yes	2		Once a week	No		Yes	Twitter chat Facebook group or page		Increased my knowledge about COVID-19 vaccines Did not impact my perspective on COVID-19 vaccines		Government recommendation Influence of family and friends		Very concerned	1			Yes	The vaccine causes infertility		Somewhat believe	Yes	Trustworthy sources ( e.g., healthcare professionals, government websites)		Yes	The vaccine is cause severe side effects The vaccine is not effective		Do not believe	Yes	Posts from healthcare professionals		Yes	Yes	Vaccines contain harmful substances Vaccines are not safe		Do not believe	Yes	Education campaigns Public service announcements		No	1	1
20	Female	2nd year	Yes	4		Rarely	No		No					Availability of the vaccine Other	Geographic location	Not concerned	2	Lack of access to the vaccine		Yes	The vaccine causes infertility The vaccine alters DNA		Don't know/Not sure	Yes	Trustworthy sources ( e.g., healthcare professionals, government websites)		Yes	The vaccine is cause severe side effects		Do not believe	Yes	Posts from healthcare professionals		No	No				No				0	1
23	Male	4th year	Yes	2		Rarely	No		Yes	Twitter chat		Increased my knowledge about COVID-19 vaccines		Safety of the vaccine		Very concerned	2	Concerns about vaccine safety		Yes	The vaccine causes infertility The vaccine alters DNA		Somewhat believe	Yes	Trustworthy sources ( e.g., healthcare professionals, government websites)		No				No				No				No				0	1
24	Male	3rd year	Yes	4		Rarely	No		No					Government recommendation		Somewhat concerned	1			Yes	The vaccine causes infertility The vaccine alters DNA		Do not believe	Yes	Trustworthy sources ( e.g., healthcare professionals, government websites)		Yes	The vaccine is cause severe side effects The vaccine is not effective		Do not believe	Yes	Public service announcements		No	No				No				1	1
21	Female	3rd year	No				No		Yes	Other	Tiktok videos	Increased my knowledge about COVID-19 vaccines		Government recommendation		Very concerned	1			Yes	The vaccine causes infertility The vaccine alters DNA		Somewhat believe	Yes	Trustworthy sources ( e.g., healthcare professionals, government websites)		Yes	The vaccine is cause severe side effects The vaccine is not effective		Do not believe	Yes	Posts from healthcare professionals		Yes	No				No				0	1
21	Male	3rd year	Yes	4		Daily	Yes	A great deal	Yes	WhatsApp group		Increased my knowledge about COVID-19 vaccines Changed my attitude towards COVID-19 vaccines Encouraged me to get vaccinated		Efficacy of the vaccine		Very concerned	1			Yes	The vaccine causes infertility The vaccine alters DNA The vaccine is a tool for population control		Do not believe	Yes	Trustworthy sources ( e.g., healthcare professionals, government websites)		Yes	The vaccine is cause severe side effects		Do not believe	Yes	Public service announcements Education campaigns		Yes	Yes	Vaccines are not effective Vaccines are not safe Vaccines contain harmful substances Vaccines causes autism		Do not believe	Yes	Education campaigns		Yes	1	1
19	Male	2nd year	Yes	2		Multiple times a day	Yes	Somewhat	No					Availability of the vaccine Efficacy of the vaccine Safety of the vaccine		Very concerned	1			Yes	The vaccine alters DNA		Do not believe	Yes	Trustworthy sources ( e.g., healthcare professionals, government websites)		Yes	The vaccine is cause severe side effects		Do not believe	Yes	Public service announcements		Yes	Yes	Vaccines are not effective		Do not believe	Yes	Fact-checking posts		Yes	1	1
22	Male	2nd year	Yes	2		Once a week	Yes	A great deal	Yes	Twitter chat		Increased my knowledge about COVID-19 vaccines		Safety of the vaccine		Very concerned	1			Yes	The vaccine causes infertility		Do not believe	Yes	Trustworthy sources ( e.g., healthcare professionals, government websites)		Yes	The vaccine is not safe		Do not believe	Yes	Education campaigns		Yes	Yes	Vaccines contain harmful substances		Do not believe	Yes	Public service announcements		Yes	1	1
22	Male	3rd year	Yes	2		A few times a week	Yes	A great deal	Yes	Twitter chat		Encouraged me to get vaccinated		Political beliefs Advice from healthcare proffesionals Efficacy of the vaccine		Somewhat concerned	1			Yes	The vaccine is a tool for population control		Do not believe	Yes	Fact-checking websites ( e.g., Snopes, FactCheck.org)		Yes	The vaccine is cause severe side effects		Do not believe	Yes	Education campaigns		No	Yes	Vaccines contain harmful substances		Somewhat believe	Yes	Education campaigns		No	0	1
20	Female	3rd year	Yes	1	Writco	A few times a week	Yes	Somewhat	No					Availability of the vaccine Safety of the vaccine Efficacy of the vaccine		Very concerned	3	Other	Haven't made time to go get it.	Yes	The vaccine alters DNA		Do not believe	Yes	Trustworthy sources ( e.g., healthcare professionals, government websites)		Yes	The vaccine is cause severe side effects		Do not believe	Yes	Education campaigns		Yes	No				Yes	Education campaigns Public service announcements		Yes	0	1
23	Male	4th year	Yes	2		Multiple times a day	Yes	A great deal	Yes	WhatsApp group		Changed my attitude towards COVID-19 vaccines		Efficacy of the vaccine Safety of the vaccine Government recommendation		Very concerned	1			Yes	The vaccine alters DNA		Do not believe	Yes	Trustworthy sources ( e.g., healthcare professionals, government websites)		Yes	The vaccine is cause severe side effects		Do not believe	No				No				No				1	1
21	Male	3rd year	Yes	1		A few times a week	Yes	A great deal	No					Efficacy of the vaccine		Very concerned	2	Concern about vaccine efficacy		No				No	Trustworthy sources ( e.g., healthcare professionals, government websites)		No				Yes	Fact-checking posts		Yes	No				No				0	1
23	Male	3rd year	No				Yes	Somewhat	Yes	Facebook group or page		Increased my knowledge about COVID-19 vaccines Encouraged me to get vaccinated Changed my attitude towards COVID-19 vaccines		Safety of the vaccine Efficacy of the vaccine Religious or cultural beliefs Influence of family and friends		Very concerned	1			No				Yes	Personal research Trustworthy sources ( e.g., healthcare professionals, government websites)		Yes	The vaccine is not safe		Completely believe	Yes	Fact-checking posts Education campaigns		Yes	Yes	Vaccines are not safe		Completely believe	Yes	Education campaigns		Yes	1	1
21	Male	2nd year	No				Yes	Somewhat	No					Availability of the vaccine Government recommendation Advice from healthcare proffesionals		Somewhat concerned	1			Yes	The vaccine is a tool for population control		Somewhat believe	No	Fact-checking websites ( e.g., Snopes, FactCheck.org)		No				Yes	Education campaigns		Yes	Yes	Vaccines are not safe		Somewhat believe	Yes	Public service announcements		Yes	1	1
21	Male	2nd year	Yes	2		Rarely	Yes	A great deal	No					Safety of the vaccine		Very concerned	1			Yes	The vaccine alters DNA		Do not believe	Yes	Trustworthy sources ( e.g., healthcare professionals, government websites)		Yes	The vaccine is cause severe side effects		Do not believe	Yes	Public service announcements Education campaigns		Yes	Yes	Vaccines are not effective		Do not believe	Yes	Fact-checking posts Public service announcements		Yes	1	1
24	Female	4th year	No				Yes	A great deal	No					Availability of the vaccine Efficacy of the vaccine		Very concerned	1			Yes	The vaccine causes infertility The vaccine alters DNA		Somewhat believe	Yes	Trustworthy sources ( e.g., healthcare professionals, government websites)		Yes	The vaccine is not safe		Somewhat believe	No				Yes	Vaccines contain harmful substances		Do not believe	No				1	1
26	Male	4th year	No				Yes	A little	No					Efficacy of the vaccine		Somewhat concerned	1			Yes	The vaccine alters DNA		Do not believe	Yes	Personal research		No				No				Yes	Vaccines contain harmful substances		Somewhat believe	No				1	1
25	Male	4th year	Yes	2		Daily	Yes	A great deal	No					Safety of the vaccine		Very concerned	2	Concerns about vaccine safety		Yes	The vaccine causes infertility		Somewhat believe	Yes	Fact-checking websites ( e.g., Snopes, FactCheck.org)		Yes	The vaccine is not safe		Somewhat believe	No				Yes	Vaccines are not effective		Somewhat believe	No				0	1
21	Female	2nd year	Yes	1		Daily	Yes	Somewhat	No					Safety of the vaccine		Very concerned	2	Concerns about vaccine safety		No				Yes	Other Fact-checking websites ( e.g., Snopes, FactCheck.org)	Vaccine safety	Yes	The vaccine is not safe		Somewhat believe	Yes	Fact-checking posts		No	Yes	Vaccines are not safe		Do not know/Not sure	Yes	Fact-checking posts		No	0	1
20	Male	2nd year	No				No		No					Safety of the vaccine Efficacy of the vaccine		Very concerned	2	Concerns about vaccine safety Concern about vaccine efficacy		Yes	The vaccine causes infertility The vaccine alters DNA		Somewhat believe	Yes	Trustworthy sources ( e.g., healthcare professionals, government websites)		Yes	The vaccine is cause severe side effects		Do not believe	Yes	Posts from healthcare professionals		No	Yes	Vaccines contain harmful substances Vaccines are not effective Vaccines are not safe		Do not believe	Yes	Education campaigns		No	0	1
20	Female	2nd year	Yes	2	Writco	A few times a week	Yes	A great deal	Yes	Twitter chat		Increased my knowledge about COVID-19 vaccines		Safety of the vaccine Government recommendation Influence of family and friends		Very concerned	1			Yes	The vaccine causes infertility		Do not believe	Yes	Trustworthy sources ( e.g., healthcare professionals, government websites)		Yes	The vaccine is cause severe side effects		Do not believe	Yes	Education campaigns Public service announcements Fact-checking posts		Yes	Yes	Vaccines contain harmful substances Vaccines causes autism Vaccines are not safe Vaccines are not effective		Do not believe	Yes	Public service announcements		No	1	1
24	Male	4th year	Yes	3		A few times a week	Yes	Somewhat	Yes	Twitter chat		Changed my attitude towards COVID-19 vaccines		Safety of the vaccine		Very concerned	3	Other	Haven't got time to get it	Yes	The vaccine causes infertility The vaccine alters DNA		Do not believe	Yes	Trustworthy sources ( e.g., healthcare professionals, government websites)		Yes	The vaccine is cause severe side effects		Do not believe	Yes	Public service announcements Posts from healthcare professionals		Yes	No				No				0	1
21	Female	3rd year	Yes	4		A few times a week	Yes	A great deal	No					Safety of the vaccine Government recommendation		Somewhat concerned	1			Yes	The vaccine causes infertility The vaccine alters DNA		Do not believe	Yes	Trustworthy sources ( e.g., healthcare professionals, government websites) Fact-checking websites ( e.g., Snopes, FactCheck.org)		Yes	The vaccine is cause severe side effects		Do not believe	Yes	Posts from healthcare professionals		Yes	No				No				1	1
22	Male	4th year	No				No		No					Availability of the vaccine		Not concerned	2	Lack of access to the vaccine		Yes	The vaccine causes infertility The vaccine alters DNA		Do not believe	Yes	Trustworthy sources ( e.g., healthcare professionals, government websites)		No				No				No				No				0	1
33	Female	3rd year	Yes	1		A few times a week	Yes	A little	Yes	WhatsApp group Facebook group or page		Did not impact my perspective on COVID-19 vaccines		Government recommendation Availability of the vaccine Safety of the vaccine		Very concerned	1			Yes	The vaccine causes infertility The vaccine alters DNA		Do not believe	Yes	Trustworthy sources ( e.g., healthcare professionals, government websites)		Yes	The vaccine is cause severe side effects		Do not believe	Yes	Education campaigns Public service announcements		Yes	No				No				1	1
21	Female	2nd year	Yes	1		A few times a week	Yes	Somewhat	Yes	Twitter chat Facebook group or page		Did not impact my perspective on COVID-19 vaccines		Government recommendation Safety of the vaccine		Very concerned	1			Yes	The vaccine causes infertility The vaccine alters DNA		Do not believe	Yes	Personal research Trustworthy sources ( e.g., healthcare professionals, government websites)		Yes	The vaccine is cause severe side effects		Do not believe	Yes	Public service announcements Fact-checking posts		No	Yes	Vaccines are not effective Vaccines are not safe Vaccines contain harmful substances		Do not believe	Yes	Education campaigns Public service announcements		No	1	1
24	Male	4th year	Yes	1		Daily	Yes	A little	Yes	Facebook group or page		Increased my knowledge about COVID-19 vaccines Changed my attitude towards COVID-19 vaccines Encouraged me to get vaccinated		Safety of the vaccine		Somewhat concerned	1			No				Yes	Trustworthy sources ( e.g., healthcare professionals, government websites)		Yes	The vaccine is cause severe side effects		Somewhat believe	Yes	Fact-checking posts		No	Yes	Vaccines are not safe Vaccines contain harmful substances		Somewhat believe	Yes	Public service announcements		Yes	1	1
32	Female	3rd year	Yes	1		Multiple times a day	Yes	Somewhat	Yes	Facebook group or page		Encouraged me to get vaccinated		Safety of the vaccine Influence of family and friends Advice from healthcare proffesionals		Very concerned	1			Yes	The vaccine causes infertility The vaccine alters DNA The vaccine is a tool for population control		Somewhat believe	Yes	Trustworthy sources ( e.g., healthcare professionals, government websites)		Yes	The vaccine is not effective The vaccine is cause severe side effects		Do not believe	Yes	Public service announcements		Yes	Yes	Vaccines are not effective Vaccines contain harmful substances		Do not believe	Yes	Education campaigns		Yes	1	1
33	Male	3rd year	No				Yes	A great deal	Yes	WhatsApp group		Increased my knowledge about COVID-19 vaccines		Safety of the vaccine		Very concerned	1			Yes	The vaccine causes infertility		Do not believe	Yes	Personal research		Yes	The vaccine is cause severe side effects		Do not believe	Yes	Education campaigns		Yes	No				No				1	1
21	Female	3rd year	No				Yes	Somewhat	No					Safety of the vaccine		Somewhat concerned	2	Concerns about vaccine safety		Yes	The vaccine causes infertility The vaccine alters DNA		Do not believe	Yes	Trustworthy sources ( e.g., healthcare professionals, government websites)		Yes	The vaccine is cause severe side effects		Do not believe	Yes	Public service announcements		Yes	No				No				0	1
22	Male	3rd year	Yes	2		Rarely	Yes	A little	No					Availability of the vaccine		Somewhat concerned	2	Lack of access to the vaccine		Yes	The vaccine alters DNA		Do not believe	Yes	Trustworthy sources ( e.g., healthcare professionals, government websites)		Yes	The vaccine is not safe		Do not believe	Yes	Fact-checking posts		Yes	Yes	Vaccines are not safe		Do not believe	No				0	1
40	Male	4th year	Yes	2		Multiple times a day	Yes	A little	Yes	Twitter chat Facebook group or page		Increased my knowledge about COVID-19 vaccines		Safety of the vaccine Efficacy of the vaccine Government recommendation		Very concerned	1			Yes	The vaccine causes infertility The vaccine alters DNA		Do not believe	Yes	Trustworthy sources ( e.g., healthcare professionals, government websites)		Yes	The vaccine is cause severe side effects		Do not believe	Yes	Public service announcements		Yes	Yes	Vaccines contain harmful substances Vaccines are not safe Vaccines are not effective		Do not believe	No				1	2
20	Male	2nd year	Yes	4		Once a week	Yes	A great deal	No					Safety of the vaccine		Very concerned	2	Concerns about vaccine safety		Yes	The vaccine causes infertility The vaccine alters DNA		Somewhat believe	Yes	Trustworthy sources ( e.g., healthcare professionals, government websites)		No				No				Yes	Vaccines are not effective Vaccines are not safe Vaccines contain harmful substances		Somewhat believe	Yes	Fact-checking posts		No	0	1
19	Female	2nd year	Yes	4		A few times a week	Yes	A great deal	No					Religious or cultural beliefs Safety of the vaccine		Very concerned	1			Yes	The vaccine contain microchips		Somewhat believe	Don't know/Not sure	Trustworthy sources ( e.g., healthcare professionals, government websites)		No				Yes	Public service announcements		Yes	No				No				1	1
22	Male	3rd year	Yes	2		A few times a week	Yes	A great deal	Yes	Twitter chat		Increased my knowledge about COVID-19 vaccines		Safety of the vaccine Efficacy of the vaccine Availability of the vaccine		Very concerned	1			Yes	The vaccine causes infertility The vaccine alters DNA		Do not believe	Yes	Trustworthy sources ( e.g., healthcare professionals, government websites)		Yes	The vaccine is cause severe side effects		Do not believe	Yes	Public service announcements Education campaigns		Yes	Yes	Vaccines contain harmful substances Vaccines are not safe Vaccines are not effective		Do not believe	Yes	Education campaigns Public service announcements		No	1	1
21	Male	2nd year	No				No		No					Efficacy of the vaccine Availability of the vaccine Religious or cultural beliefs		Very concerned	2	Concern about vaccine efficacy		Yes	The vaccine causes infertility The vaccine contain microchips		Somewhat believe	Yes	Trustworthy sources ( e.g., healthcare professionals, government websites)		Yes	The vaccine is not safe The vaccine is cause severe side effects		Somewhat believe	Yes	Public service announcements		Yes	No				No				0	1
21	Male	2nd year	Yes	1		A few times a week	Yes	A little	Yes	Facebook group or page		Changed my attitude towards COVID-19 vaccines		Advice from healthcare proffesionals Efficacy of the vaccine Safety of the vaccine Availability of the vaccine		Somewhat concerned	4	Lack of information about the vaccine		Yes	The vaccine is a tool for population control		Somewhat believe	Yes	Personal research		Yes	The vaccine is not effective		Somewhat believe	Yes	Posts from healthcare professionals		No	Yes	Vaccines are not effective		Somewhat believe	Yes	Posts from healthcare professionals		Yes No	0	1
20	Male	2nd year	Yes	4		Multiple times a day	Yes	A great deal	No					Safety of the vaccine Political beliefs Religious or cultural beliefs		Very concerned	3	Concerns about vaccine safety		Yes	The vaccine is a tool for population control		Completely believe	Yes	Personal research		Yes	The vaccine is not effective		Completely believe	Yes	Education campaigns		No	Yes	Vaccines are not safe		Somewhat believe	Yes	Posts from healthcare professionals		Don't know/Not sure	0	1
23	Male	4th year	Yes	1		Multiple times a day	Yes	A little	Yes	Facebook group or page Twitter chat		Increased my knowledge about COVID-19 vaccines		Safety of the vaccine Efficacy of the vaccine Government recommendation Availability of the vaccine Influence of family and friends		Very concerned	1			Yes	The vaccine causes infertility The vaccine alters DNA		Do not believe	Yes	Trustworthy sources ( e.g., healthcare professionals, government websites)		Yes	The vaccine is cause severe side effects		Somewhat believe	No				Yes	Vaccines contain harmful substances Vaccines are not safe Vaccines are not effective		Do not believe	No				1	1
33	Male	3rd year	Yes	2		Multiple times a day	Yes	Somewhat	Yes	Facebook group or page Twitter chat WhatsApp group		Increased my knowledge about COVID-19 vaccines Changed my attitude towards COVID-19 vaccines		Safety of the vaccine Efficacy of the vaccine Government recommendation		Very concerned	1			Yes	The vaccine causes infertility The vaccine alters DNA		Do not believe	Yes	Trustworthy sources ( e.g., healthcare professionals, government websites) Personal research		Yes	The vaccine is cause severe side effects		Do not believe	Yes	Education campaigns Public service announcements		Yes	No				No				1	1
28	Female	4th year	Yes	4		A few times a week	Yes	A little	No					Safety of the vaccine Efficacy of the vaccine Availability of the vaccine Government recommendation Influence of family and friends		Very concerned	1			Yes	The vaccine causes infertility The vaccine alters DNA		Somewhat believe	Yes	Trustworthy sources ( e.g., healthcare professionals, government websites) Fact-checking websites ( e.g., Snopes, FactCheck.org)		Yes	The vaccine is cause severe side effects		Somewhat believe	Yes	Public service announcements Education campaigns		Yes	Yes	Vaccines are not effective Vaccines are not safe Vaccines contain harmful substances		Do not believe	Yes	Public service announcements		No	1	1
20	Female	2nd year	No				No		No					Safety of the vaccine Efficacy of the vaccine Religious or cultural beliefs		Very concerned	2	Concerns about vaccine safety Concern about vaccine efficacy Religious or cultural beliefs		No				Don't know/Not sure	Fact-checking websites ( e.g., Snopes, FactCheck.org)		No				Yes	Fact-checking posts Public service announcements		Yes	Yes	Vaccines are not effective Vaccines are not safe		Somewhat believe	Yes	Fact-checking posts Public service announcements		Yes	0	1
19	Female	2nd year	Yes	1		Rarely	Yes	A little	Yes	WhatsApp group Facebook group or page		Increased my knowledge about COVID-19 vaccines		Availability of the vaccine Influence of family and friends Safety of the vaccine Efficacy of the vaccine Advice from healthcare proffesionals Government recommendation		Very concerned	1			Yes	The vaccine causes infertility		Do not believe	Yes	Personal research		Yes	The vaccine is cause severe side effects The vaccine contains harmful substances		Do not believe	Yes	Education campaigns		No	Yes	Vaccines contain harmful substances		Do not believe	Yes	Education campaigns		No	1	1
20	Female	2nd year	No				Yes	Somewhat	No					Advice from healthcare proffesionals Government recommendation Influence of family and friends		Somewhat concerned	1			Yes	The vaccine causes infertility The vaccine alters DNA		Somewhat believe	Yes	Trustworthy sources ( e.g., healthcare professionals, government websites)		Yes	The vaccine is cause severe side effects The vaccine is not effective		Do not believe	Yes	Education campaigns Public service announcements		Yes	No				No				1	1
20	Male	2nd year	Yes	4		Multiple times a day	Yes	A great deal	No					Influence of family and friends		Very concerned	1			Yes	The vaccine causes infertility The vaccine alters DNA		Do not believe	Yes	Trustworthy sources ( e.g., healthcare professionals, government websites)		Yes	The vaccine is cause severe side effects		Do not believe	Yes	Posts from healthcare professionals		Yes	Yes	Vaccines are not effective Vaccines are not safe Vaccines contain harmful substances		Do not believe	Yes	Education campaigns Public service announcements		No	1	1
21	Female	3rd year	Yes			Never	Yes	Somewhat	Yes							Very concerned	1			Yes			Somewhat believe	Yes			Yes			Do not believe	Yes			Yes	Yes			Do not believe	Yes			Yes	1	1
22	Male	3rd year	Yes			Daily	Yes	A great deal	Yes							Very concerned	1			Yes			Completely believe	Yes			Yes			Completely believe	Yes			Yes	Yes			Completely believe	No				1	1
19	Female	2nd year	Yes			A few times a week	No		No							Somewhat concerned	2			Yes			Do not believe	Don't know/Not sure			Yes			Don't know/Not sure	Yes			No	Yes			Do not believe	Yes			Yes	0	1
21	Female	3rd year	Yes	2		Daily	Yes	A little	No					Availability of the vaccine Influence of family and friends Advice from healthcare proffesionals		Very concerned	1			Yes	The vaccine causes infertility The vaccine alters DNA The vaccine is a tool for population control		Somewhat believe	Yes	Fact-checking websites ( e.g., Snopes, FactCheck.org)		Yes	The vaccine is not effective		Do not believe	Yes	Posts from healthcare professionals Public service announcements		Don't know/Not sure	Yes	Vaccines causes autism		Somewhat believe	No				1	1
23	Male	3rd year	Yes	2		Once a week	Yes	A great deal	Yes	Twitter chat		Increased my knowledge about COVID-19 vaccines		Influence of family and friends Efficacy of the vaccine Government recommendation		Very concerned	1			No				Yes	Trustworthy sources ( e.g., healthcare professionals, government websites)		Yes	The vaccine is cause severe side effects		Do not believe	No				Yes	Vaccines contain harmful substances		Do not believe	No				1	1
22	Female	3rd year	Yes	1		Once a week	Yes	A little	No					Safety of the vaccine Influence of family and friends Government recommendation Advice from healthcare proffesionals		Very concerned	2	Concerns about vaccine safety Lack of information about the vaccine		Yes	The vaccine is a tool for population control		Somewhat believe	Yes	Trustworthy sources ( e.g., healthcare professionals, government websites)		Yes	The vaccine is not safe The vaccine is cause severe side effects		Somewhat believe	Yes	Posts from healthcare professionals Public service announcements		Yes	Yes	Vaccines are not safe Vaccines contain harmful substances Vaccines are not effective		Somewhat believe	Yes	Public service announcements Posts from healthcare professionals		Yes	0	1
22	Male	3rd year	Yes	1		Rarely	Yes	A great deal	Yes	Facebook group or page		Changed my attitude towards COVID-19 vaccines		Influence of family and friends Safety of the vaccine Advice from healthcare proffesionals		Very concerned	1			Yes	The vaccine causes infertility		Do not believe	Yes	Trustworthy sources ( e.g., healthcare professionals, government websites)		Yes	The vaccine is cause severe side effects		Do not believe	Yes	Public service announcements		Yes	Yes	Vaccines are not safe		Somewhat believe	Yes	Public service announcements		Yes	1	1
25	Female	4th year	Yes	3		Never	Yes	Somewhat	Yes	Twitter chat		Increased my knowledge about COVID-19 vaccines		Influence of family and friends Safety of the vaccine Government recommendation		Very concerned	1			Yes	The vaccine causes infertility		Somewhat believe	Yes	Trustworthy sources ( e.g., healthcare professionals, government websites)		Yes	The vaccine is not safe The vaccine is cause severe side effects		Do not believe	Yes	Public service announcements		Yes	Yes	Vaccines causes autism		Somewhat believe	Yes	Public service announcements		No	1	1
25	Female	4th year	No				No		No					Other	Knowledge	Not concerned	2	Lack of access to the vaccine		No				No	Personal research		No				No				No				No				0	1
21	Female	3rd year	Yes	1		Once a week	Yes	Somewhat	Yes	Facebook group or page		Increased my knowledge about COVID-19 vaccines Encouraged me to get vaccinated Changed my attitude towards COVID-19 vaccines		Safety of the vaccine Efficacy of the vaccine		Somewhat concerned	1			Yes	The vaccine causes infertility		Do not believe	Yes	Trusting your instincts/intuition		Yes	The vaccine is cause severe side effects		Do not believe	No				Yes	Vaccines are not effective		Do not believe	No				1	1
23	Male	3rd year	No				Yes	A little	Yes	Twitter chat		Changed my attitude towards COVID-19 vaccines		Advice from healthcare proffesionals Influence of family and friends Government recommendation		Very concerned	1			Yes	The vaccine is a tool for population control		Don't know/Not sure	Yes	Personal research Fact-checking websites ( e.g., Snopes, FactCheck.org)		Yes	The vaccine is cause severe side effects		Somewhat believe	Yes	Public service announcements		Yes	Yes	Vaccines are not safe		Do not believe	Yes	Fact-checking posts		No	1	1
22	Female	4th year	Yes	2		Rarely	Yes	Somewhat	Yes	Twitter chat		Changed my attitude towards COVID-19 vaccines		Efficacy of the vaccine Availability of the vaccine Government recommendation		Very concerned	1			Yes	The vaccine is a tool for population control		Do not believe	Yes	Personal research		Yes	The vaccine is cause severe side effects		Somewhat believe	Yes	Education campaigns		No Yes	Yes	Vaccines are not effective		Somewhat believe	No				1	1
21	Female	3rd year	Yes	1		A few times a week	Yes	A great deal	Yes	Facebook group or page		Increased my knowledge about COVID-19 vaccines		Efficacy of the vaccine Government recommendation Advice from healthcare proffesionals		Very concerned	1			Yes	The vaccine is a tool for population control		Somewhat believe	Yes	Trustworthy sources ( e.g., healthcare professionals, government websites)		Yes	The vaccine is cause severe side effects		Somewhat believe	Yes	Education campaigns		Yes	Yes	Vaccines are not safe		Do not believe	No				1	1
21	Female	3rd year	Yes	4		A few times a week	Yes	A great deal	No					Safety of the vaccine Efficacy of the vaccine Influence of family and friends Advice from healthcare proffesionals		Somewhat concerned	1			Yes	The vaccine is a tool for population control The vaccine alters DNA The vaccine causes infertility Other	It causes death 2 years after vaccination	Somewhat believe	Yes	Trustworthy sources ( e.g., healthcare professionals, government websites) Fact-checking websites ( e.g., Snopes, FactCheck.org) Personal research		Yes	The vaccine is cause severe side effects The vaccine is not safe The vaccine is not effective		Somewhat believe	Yes	Education campaigns Public service announcements Posts from healthcare professionals		Yes	Yes	Vaccines are not effective Vaccines are not safe Vaccines contain harmful substances Vaccines causes autism		Somewhat believe	Yes	Posts from healthcare professionals Education campaigns Public service announcements		Yes	1	1
22	Male	3rd year	Yes	1		A few times a week	Yes	A great deal	Yes	WhatsApp group Facebook group or page		Changed my attitude towards COVID-19 vaccines		Safety of the vaccine Efficacy of the vaccine Government recommendation		Very concerned	1			Yes	The vaccine contain microchips The vaccine causes infertility The vaccine alters DNA The vaccine is a tool for population control		Do not believe	Yes	Trustworthy sources ( e.g., healthcare professionals, government websites) Fact-checking websites ( e.g., Snopes, FactCheck.org) Personal research		Yes	The vaccine is not effective The vaccine is cause severe side effects		Do not believe	Yes	Fact-checking posts Public service announcements Education campaigns Posts from healthcare professionals		Yes	Yes	Vaccines are not effective Vaccines contain harmful substances		Do not believe	Yes	Fact-checking posts Public service announcements Education campaigns Posts from healthcare professionals		Yes	1	1
20	Female	2nd year	Yes	1		Multiple times a day	Yes	A little	No					Safety of the vaccine Availability of the vaccine Religious or cultural beliefs		Very concerned	1			Yes	The vaccine is a tool for population control		Do not believe	Yes	Personal research		No				Yes	Posts from healthcare professionals		Yes	Yes	Vaccines are not safe		Do not believe	Yes	Public service announcements		Yes	1	1
20	Male	3rd year	Yes	1		Never	Yes	Somewhat	No					Safety of the vaccine		Somewhat concerned	1			Yes	The vaccine causes infertility		Do not believe	Yes	Trustworthy sources ( e.g., healthcare professionals, government websites) Fact-checking websites ( e.g., Snopes, FactCheck.org)		Yes	The vaccine is cause severe side effects		Do not believe	Yes	Fact-checking posts		Yes	Yes	Vaccines are not safe		Do not believe	Yes	Fact-checking posts		Yes	1	1
23	Female	4th year	Yes	1		A few times a week	Yes	A great deal	No					Safety of the vaccine Efficacy of the vaccine Availability of the vaccine Advice from healthcare proffesionals		Very concerned	1			No				Yes	Trustworthy sources ( e.g., healthcare professionals, government websites)		Yes	The vaccine contains harmful substances		Do not believe	No				Yes	Vaccines are not effective Vaccines are not safe Vaccines contain harmful substances		Do not believe	No				1	1
23	Male	3rd year	Yes	6		Once a week	Yes	Somewhat	Yes	WhatsApp group Facebook group or page		Increased my knowledge about COVID-19 vaccines		Safety of the vaccine		Very concerned	1			Yes	The vaccine causes infertility		Somewhat believe	Yes	Trustworthy sources ( e.g., healthcare professionals, government websites)		Yes	The vaccine is not safe The vaccine is cause severe side effects		Do not believe	Yes	Posts from healthcare professionals		Yes	Yes	Vaccines are not safe		Do not believe	Yes	Fact-checking posts Posts from healthcare professionals		No	1	1
34	Male	3rd year	Yes	2		A few times a week	Yes	Somewhat	Yes	Twitter chat Facebook group or page WhatsApp group		Changed my attitude towards COVID-19 vaccines		Efficacy of the vaccine Safety of the vaccine Influence of family and friends Government recommendation Availability of the vaccine		Very concerned	1			Yes	The vaccine causes infertility The vaccine is a tool for population control		Do not believe	Yes	Trustworthy sources ( e.g., healthcare professionals, government websites) Personal research Fact-checking websites ( e.g., Snopes, FactCheck.org)		Yes	The vaccine is not effective The vaccine is cause severe side effects		Somewhat believe	Yes	Public service announcements		Yes	Yes	Vaccines contain harmful substances Vaccines are not effective Vaccines are not safe		Do not believe	Yes	Public service announcements Posts from healthcare professionals		No	1	1
25	Male	4th year	Yes	2		Rarely	Yes	A great deal	Yes	Twitter chat WhatsApp group		Increased my knowledge about COVID-19 vaccines		Safety of the vaccine Availability of the vaccine Influence of family and friends Government recommendation		Very concerned	3	Lack of information about the vaccine		Yes	The vaccine causes infertility		Somewhat believe	Yes	Trustworthy sources ( e.g., healthcare professionals, government websites)		Yes	The vaccine contains harmful substances		Somewhat believe	Yes	Public service announcements		Yes	Yes	Vaccines are not effective Vaccines are not safe		Somewhat believe	Yes	Posts from healthcare professionals Public service announcements		No	0	1
19	Female	2nd year	No				Yes	A great deal	Yes	Facebook group or page Other	Tiktok videos	Increased my knowledge about COVID-19 vaccines Changed my attitude towards COVID-19 vaccines		Availability of the vaccine Influence of family and friends		Very concerned	1			Yes	The vaccine causes infertility The vaccine is a tool for population control		Somewhat believe	Yes	Trustworthy sources ( e.g., healthcare professionals, government websites) Personal research		Yes	The vaccine is cause severe side effects The vaccine is not effective		Do not believe	Yes	Public service announcements Posts from healthcare professionals		Yes	Yes	Vaccines contain harmful substances		Somewhat believe	Yes	Public service announcements Posts from healthcare professionals		No	1	1
22	Female	4th year	Yes	1		A few times a week	Yes	A great deal	Yes	Facebook group or page Twitter chat WhatsApp group		Changed my attitude towards COVID-19 vaccines		Influence of family and friends		Very concerned	1			Yes	The vaccine causes infertility		Somewhat believe	Yes	Trustworthy sources ( e.g., healthcare professionals, government websites)		Yes	The vaccine is cause severe side effects The vaccine is not effective		Somewhat believe	Yes	Public service announcements		Yes	Yes	Vaccines are not effective Vaccines are not safe Vaccines contain harmful substances		Do not believe	Yes	Public service announcements		No	1	1
20	Female	2nd year	Yes	1		A few times a week	Yes	A great deal	Yes	Facebook group or page		Increased my knowledge about COVID-19 vaccines		Availability of the vaccine Influence of family and friends Advice from healthcare proffesionals		Very concerned	1			Yes	The vaccine causes infertility		Somewhat believe	Yes	Trustworthy sources ( e.g., healthcare professionals, government websites)		Yes	The vaccine is cause severe side effects The vaccine is not effective		Somewhat believe	Yes	Public service announcements		Yes	Yes	Vaccines contain harmful substances Other	The vaccine cause cancer	Do not believe	Yes	Public service announcements		No	1	1
23	Male	3rd year	No				Yes	A little	No					Safety of the vaccine		Not concerned	2	Concerns about vaccine safety		Yes	The vaccine causes infertility		Somewhat believe	Yes	Trusting your instincts/intuition		Yes	The vaccine is cause severe side effects		Somewhat believe	Yes	Fact-checking posts		Yes	Yes	Vaccines are not safe		Somewhat believe	Yes	Public service announcements		No	0	1
23	Male	4th year	No				Yes	A little	Yes	Facebook group or page WhatsApp group		Increased my knowledge about COVID-19 vaccines Changed my attitude towards COVID-19 vaccines		Safety of the vaccine		Very concerned	2	Concerns about vaccine safety		Yes	The vaccine causes infertility		Somewhat believe	Yes	Trustworthy sources ( e.g., healthcare professionals, government websites)		Yes	The vaccine is cause severe side effects The vaccine is not safe		Somewhat believe	Yes	Public service announcements		Yes	Yes	Vaccines contain harmful substances Vaccines are not safe		Somewhat believe	Yes	Public service announcements		Yes	0	1
21	Male	2nd year	Yes	1		Rarely	Yes	A great deal	Yes	Facebook group or page		Increased my knowledge about COVID-19 vaccines Changed my attitude towards COVID-19 vaccines		Influence of family and friends Advice from healthcare proffesionals		Very concerned	1			Yes	The vaccine causes infertility		Do not believe	Yes	Trustworthy sources ( e.g., healthcare professionals, government websites)		Yes	The vaccine is cause severe side effects The vaccine contains harmful substances		Somewhat believe	Yes	Public service announcements		Yes	Yes	Vaccines are not safe Vaccines are not effective		Somewhat believe	Yes	Public service announcements		Yes	1	1
22	Female	4th year	Yes	1		A few times a week	Yes	Somewhat	Yes	Twitter chat Facebook group or page Other	Tiktok videos	Changed my attitude towards COVID-19 vaccines Increased my knowledge about COVID-19 vaccines		Availability of the vaccine Influence of family and friends		Very concerned	1			Yes	The vaccine causes infertility		Do not believe	Yes	Trustworthy sources ( e.g., healthcare professionals, government websites)		Yes	The vaccine is cause severe side effects		Somewhat believe	Yes	Public service announcements		Yes	Yes	Vaccines contain harmful substances		Somewhat believe	Yes	Public service announcements		No	1	1
20	Male	2nd year	Yes	2		A few times a week	Yes	Somewhat	Yes	Facebook group or page Twitter chat		Increased my knowledge about COVID-19 vaccines Changed my attitude towards COVID-19 vaccines		Availability of the vaccine Government recommendation Influence of family and friends		Very concerned	1			Yes	The vaccine causes infertility		Somewhat believe	Yes	Trustworthy sources ( e.g., healthcare professionals, government websites) Personal research		Yes	The vaccine is cause severe side effects The vaccine is not effective		Somewhat believe	Yes	Public service announcements		Yes	Yes	Vaccines contain harmful substances		Somewhat believe	Yes	Public service announcements Fact-checking posts		No	1	1
19	Male	2nd year	Yes	1		Once a week	Yes	Somewhat	Yes	Twitter chat Facebook group or page		Increased my knowledge about COVID-19 vaccines Encouraged me to get vaccinated		Safety of the vaccine Availability of the vaccine Government recommendation		Somewhat concerned	1			No				Yes	Trustworthy sources ( e.g., healthcare professionals, government websites)		Yes	The vaccine is cause severe side effects The vaccine contains harmful substances		Somewhat believe	Yes	Posts from healthcare professionals		No	No				Yes	Public service announcements Posts from healthcare professionals		Yes	1	1
22	Female	4th year	Yes	1		A few times a week	Yes	A great deal	Yes	WhatsApp group		Encouraged me to get vaccinated		Availability of the vaccine Influence of family and friends Government recommendation Advice from healthcare proffesionals		Very concerned	1			Yes	The vaccine causes infertility		Somewhat believe	Yes	Trustworthy sources ( e.g., healthcare professionals, government websites) Personal research		Yes	The vaccine is cause severe side effects		Somewhat believe	Yes	Public service announcements Posts from healthcare professionals		Yes	Yes	Vaccines contain harmful substances		Do not believe	Yes	Fact-checking posts Public service announcements		No	1	1
22	Male	3rd year	Yes	1		Once a week	Yes	A little	Yes	Twitter chat Facebook group or page		Increased my knowledge about COVID-19 vaccines		Advice from healthcare proffesionals Availability of the vaccine		Very concerned	1			Yes	The vaccine causes infertility		Somewhat believe	Yes	Trustworthy sources ( e.g., healthcare professionals, government websites) Fact-checking websites ( e.g., Snopes, FactCheck.org)		Yes	The vaccine is cause severe side effects The vaccine contains harmful substances		Somewhat believe	Yes	Public service announcements Fact-checking posts		Yes	Yes	Vaccines contain harmful substances Vaccines are not effective		Do not believe	Yes	Public service announcements		No	1	1
35	Male	4th year	Yes	1		A few times a week	Yes	A little	Yes	Facebook group or page WhatsApp group		Increased my knowledge about COVID-19 vaccines Changed my attitude towards COVID-19 vaccines		Government recommendation Availability of the vaccine		Very concerned	1			Yes	The vaccine is a tool for population control The vaccine causes infertility		Do not believe	Yes	Trustworthy sources ( e.g., healthcare professionals, government websites) Personal research Fact-checking websites ( e.g., Snopes, FactCheck.org)		Yes	The vaccine is cause severe side effects The vaccine contains harmful substances		Don't know/Not sure	Yes	Public service announcements Fact-checking posts Posts from healthcare professionals		Yes	Yes	Vaccines contain harmful substances Vaccines are not effective Vaccines are not safe		Do not believe	Yes	Public service announcements Fact-checking posts Education campaigns Posts from healthcare professionals		No	1	1
20	Male	2nd year	Yes	4		Rarely	Yes	Somewhat	Yes	Facebook group or page WhatsApp group		Did not impact my perspective on COVID-19 vaccines		Safety of the vaccine Efficacy of the vaccine		Very concerned	2	Concern about vaccine efficacy Concerns about vaccine safety		Yes	The vaccine causes infertility The vaccine is a tool for population control		Somewhat believe	Yes	Trusting your instincts/intuition		Yes	The vaccine is not effective The vaccine is not safe The vaccine is cause severe side effects The vaccine contains harmful substances		Somewhat believe	Yes	Posts from healthcare professionals Public service announcements		No	Yes	Vaccines contain harmful substances Vaccines are not safe Vaccines are not effective		Somewhat believe	Yes	Public service announcements Posts from healthcare professionals		No	0	1
20	Female	2nd year	Yes	4		Rarely	Yes	Somewhat	Yes	WhatsApp group		Increased my knowledge about COVID-19 vaccines		Influence of family and friends		Very concerned	1			Yes	The vaccine causes infertility The vaccine is a tool for population control		Somewhat believe	Yes	Personal research Trusting your instincts/intuition		Yes	The vaccine is cause severe side effects The vaccine contains harmful substances		Do not believe	Yes	Public service announcements		No	Yes	Vaccines contain harmful substances Vaccines are not safe Vaccines are not effective		Somewhat believe	Yes	Public service announcements Posts from healthcare professionals		No	1	1
20	Female	3rd year	Yes	1		A few times a week	Yes	Somewhat	Yes	Twitter chat Facebook group or page WhatsApp group		Increased my knowledge about COVID-19 vaccines		Safety of the vaccine Influence of family and friends Government recommendation Advice from healthcare proffesionals		Very concerned	1			Yes	The vaccine causes infertility The vaccine is a tool for population control		Somewhat believe	Yes	Fact-checking websites ( e.g., Snopes, FactCheck.org) Trustworthy sources ( e.g., healthcare professionals, government websites)		Yes	The vaccine is not safe The vaccine is not effective The vaccine is cause severe side effects		Somewhat believe	Yes	Public service announcements Fact-checking posts		Yes	Yes	Vaccines contain harmful substances Vaccines are not safe		Somewhat believe	Yes	Public service announcements		Yes	1	1
21	Male	2nd year	Yes	2		Multiple times a day	Yes	A great deal	Yes	WhatsApp group		Changed my attitude towards COVID-19 vaccines		Safety of the vaccine		Somewhat concerned	2	Concerns about vaccine safety		Yes	The vaccine causes infertility		Somewhat believe	Yes	Fact-checking websites ( e.g., Snopes, FactCheck.org)		No				Yes	Public service announcements		Yes	No				No				0	1
25	Male	3rd year	Yes	2		Multiple times a day	Yes	Somewhat	Yes	Twitter chat		Increased my knowledge about COVID-19 vaccines Changed my attitude towards COVID-19 vaccines Encouraged me to get vaccinated		Safety of the vaccine Efficacy of the vaccine Availability of the vaccine Advice from healthcare proffesionals		Very concerned	1			Yes	The vaccine is a tool for population control		Do not believe	Don't know/Not sure	Trustworthy sources ( e.g., healthcare professionals, government websites)		Yes	The vaccine is not effective The vaccine is not safe The vaccine is cause severe side effects The vaccine contains harmful substances		Do not believe	Yes	Posts from healthcare professionals		No	Yes	Vaccines are not effective Vaccines are not safe Vaccines contain harmful substances Vaccines causes autism		Somewhat believe	Yes	Education campaigns		Yes	1	1
22	Male	3rd year	Yes	2		Multiple times a day	Yes	Somewhat	No					Government recommendation Influence of family and friends Availability of the vaccine Efficacy of the vaccine Safety of the vaccine Advice from healthcare proffesionals		Somewhat concerned	2	Concerns about vaccine safety		No				No	Trustworthy sources ( e.g., healthcare professionals, government websites)		Yes	The vaccine is cause severe side effects		Somewhat believe	Yes	Fact-checking posts		Yes	Yes	Vaccines are not effective		Somewhat believe	Yes	Fact-checking posts		Yes	0	1
24	Male	4th year	Yes	1		A few times a week	Yes	A great deal	No					Safety of the vaccine Efficacy of the vaccine Availability of the vaccine Influence of family and friends Government recommendation		Very concerned	1			Yes	The vaccine causes infertility		Do not believe	Yes	Trustworthy sources ( e.g., healthcare professionals, government websites)		Yes	The vaccine is not effective		Do not believe	Yes	Fact-checking posts		Yes	Yes	Vaccines are not effective		Do not believe	Yes	Fact-checking posts		Yes	1	1
21	Female	2nd year	Yes	1		Daily	Yes	Not at all	Yes	Facebook group or page		Changed my attitude towards COVID-19 vaccines		Safety of the vaccine Efficacy of the vaccine Influence of family and friends		Somewhat concerned	1			Yes	The vaccine causes infertility		Do not believe	Yes	Fact-checking websites ( e.g., Snopes, FactCheck.org)		Yes	The vaccine is not effective		Do not believe	Yes	Fact-checking posts		Yes	Yes	Vaccines are not effective		Completely believe	Yes	Public service announcements		Yes	1	1
21	Male	3rd year	Yes	2		Once a week	Yes	A great deal	Yes	Twitter chat		Increased my knowledge about COVID-19 vaccines Changed my attitude towards COVID-19 vaccines		Efficacy of the vaccine		Very concerned	2	Concern about vaccine efficacy		Yes	The vaccine causes infertility		Somewhat believe	Yes	Trustworthy sources ( e.g., healthcare professionals, government websites)		Yes	The vaccine is cause severe side effects		Somewhat believe	No				Yes	Vaccines are not safe		Somewhat believe	No				0	1
20	Male	2nd year	Yes	2		Once a week	Yes	A great deal	Yes	Twitter chat		Increased my knowledge about COVID-19 vaccines Changed my attitude towards COVID-19 vaccines		Efficacy of the vaccine		Very concerned	3	Concern about vaccine efficacy		Yes	The vaccine causes infertility		Somewhat believe	Yes	Trustworthy sources ( e.g., healthcare professionals, government websites)		Yes	The vaccine is cause severe side effects		Somewhat believe	Yes	Fact-checking posts Public service announcements		No	Yes	Vaccines are not effective		Somewhat believe	Yes	Posts from healthcare professionals Fact-checking posts		No	0	1
22	Male	3rd year	No	5	None		Yes	Somewhat	No					Safety of the vaccine		Very concerned	2	Concerns about vaccine safety		No				No	Personal research		No				Yes	Posts from healthcare professionals		Yes	Yes	Vaccines are not effective		Somewhat believe	Yes	Public service announcements		Yes	0	1
23	Female	4th year	Yes	1		Once a week	Yes	A great deal	Yes	Facebook group or page		Increased my knowledge about COVID-19 vaccines Changed my attitude towards COVID-19 vaccines		Efficacy of the vaccine Government recommendation Influence of family and friends		Very concerned	2	Concern about vaccine efficacy Concerns about vaccine safety		Yes	The vaccine causes infertility The vaccine is a tool for population control		Somewhat believe	Yes	Trustworthy sources ( e.g., healthcare professionals, government websites)		Yes	The vaccine is cause severe side effects		Somewhat believe	Yes	Posts from healthcare professionals		Yes	Yes	Vaccines contain harmful substances		Somewhat believe	Yes	Public service announcements		No	0	1
23	Male	3rd year	No	3			Yes	Somewhat	No					Safety of the vaccine		Somewhat concerned	1			Yes	Other	Increases risk of cancers	Somewhat believe	Yes	Trustworthy sources ( e.g., healthcare professionals, government websites)		Yes	The vaccine is cause severe side effects		Somewhat believe	Yes	Education campaigns		No	Yes	Vaccines are not safe		Do not believe	No				1	1
24	Male	4th year	Yes	3		Once a week	Yes	A great deal	Yes	Facebook group or page Instagram campaign		Increased my knowledge about COVID-19 vaccines		Safety of the vaccine		Very concerned	2	Concerns about vaccine safety		Yes	The vaccine causes infertility		Somewhat believe	Yes	Trustworthy sources ( e.g., healthcare professionals, government websites)		Yes	The vaccine is cause severe side effects		Somewhat believe	Yes	Education campaigns		Yes	Yes	Vaccines contain harmful substances Vaccines are not safe		Do not believe	Yes	Public service announcements		No	0	1
23	Male	3rd year	Yes	2		A few times a week	Yes	A great deal	Yes	Twitter chat		Encouraged me to get vaccinated Increased my knowledge about COVID-19 vaccines		Safety of the vaccine		Very concerned	1			Yes	The vaccine causes infertility		Do not believe	Yes	Trustworthy sources ( e.g., healthcare professionals, government websites) Fact-checking websites ( e.g., Snopes, FactCheck.org)		Yes	The vaccine is not safe The vaccine is cause severe side effects		Do not believe	Yes	Public service announcements		Yes	Yes	Vaccines are not safe		Somewhat believe	Yes	Fact-checking posts Public service announcements		Yes	1	1
19	Female	2nd year	Yes	4		A few times a week	Yes	A great deal	Yes	WhatsApp group Other	Tiktok videos	Increased my knowledge about COVID-19 vaccines Changed my attitude towards COVID-19 vaccines		Influence of family and friends Availability of the vaccine		Very concerned	1			Yes	The vaccine causes infertility		Somewhat believe	Yes	Trustworthy sources ( e.g., healthcare professionals, government websites)		Yes	The vaccine is cause severe side effects Other	Vaccine increase the risk of cancer	Somewhat believe	Yes	Public service announcements		Yes	Yes	Vaccines contain harmful substances Vaccines are not effective Vaccines are not safe		Do not believe	No				1	1
22	Male	4th year	Yes	2		A few times a week	Yes	A great deal	Yes	Twitter chat Facebook group or page		Increased my knowledge about COVID-19 vaccines Changed my attitude towards COVID-19 vaccines		Safety of the vaccine Efficacy of the vaccine		Very concerned	2	Concerns about vaccine safety		Yes	The vaccine alters DNA		Somewhat believe	Yes	Trustworthy sources ( e.g., healthcare professionals, government websites)		Yes	The vaccine is cause severe side effects Other	Vaccine makes one turn into a zombie	Somewhat believe	No				Yes	Vaccines contain harmful substances		Somewhat believe	Yes	Public service announcements		No	0	1
20	Female	2nd year	Yes	5		A few times a week	Yes	A great deal	Yes	Twitter chat Facebook group or page WhatsApp group		Increased my knowledge about COVID-19 vaccines Changed my attitude towards COVID-19 vaccines		Safety of the vaccine		Very concerned	2	Concerns about vaccine safety		Yes	The vaccine causes infertility		Somewhat believe	Yes	Trustworthy sources ( e.g., healthcare professionals, government websites)		Yes	The vaccine is cause severe side effects		Somewhat believe	Yes	Public service announcements Posts from healthcare professionals		Yes	Yes	Vaccines contain harmful substances		Do not believe	Yes	Education campaigns Public service announcements		No	0	1
24	Male	4th year	Yes	2		A few times a week	Yes	A great deal	Yes	Twitter chat		Increased my knowledge about COVID-19 vaccines		Efficacy of the vaccine		Very concerned	2	Concern about vaccine efficacy		Yes	The vaccine causes infertility		Somewhat believe	Yes	Trustworthy sources ( e.g., healthcare professionals, government websites)		Yes	The vaccine is cause severe side effects The vaccine contains harmful substances		Somewhat believe	Yes	Posts from healthcare professionals		No	Yes	Vaccines are not safe Vaccines contain harmful substances Vaccines are not effective		Somewhat believe	Yes	Public service announcements Education campaigns		No	0	1
24	Male	4th year	Yes	4		A few times a week	Yes	A little	Yes	Twitter chat		Increased my knowledge about COVID-19 vaccines Encouraged me to get vaccinated		Availability of the vaccine Government recommendation Advice from healthcare proffesionals Safety of the vaccine		Somewhat concerned	1			Yes	The vaccine causes infertility The vaccine is a tool for population control		Do not believe	Yes	Trustworthy sources ( e.g., healthcare professionals, government websites)		Yes	The vaccine is cause severe side effects The vaccine is not effective		Do not believe	No				Yes	Vaccines are not effective Vaccines are not safe		Do not believe	No				1	1
42	Female	3rd year	Yes	1		Once a week	Yes	Somewhat	Yes	Facebook group or page		Increased my knowledge about COVID-19 vaccines		Government recommendation Influence of family and friends		Very concerned	1			Yes	The vaccine causes infertility		Somewhat believe	Yes	Trustworthy sources ( e.g., healthcare professionals, government websites)		Yes	The vaccine is cause severe side effects		Somewhat believe	Yes	Posts from healthcare professionals Public service announcements		Yes	Yes	Vaccines contain harmful substances		Do not believe	Yes	Fact-checking posts Public service announcements		No	1	2
22	Male	3rd year	Yes	2		A few times a week	Yes	A little	Yes	Twitter chat		Increased my knowledge about COVID-19 vaccines		Government recommendation Availability of the vaccine		Very concerned	1			Yes	The vaccine causes infertility The vaccine alters DNA		Somewhat believe	Yes	Trustworthy sources ( e.g., healthcare professionals, government websites)		Yes	The vaccine is cause severe side effects		Do not believe	Yes	Fact-checking posts Public service announcements		Yes	Yes	Vaccines contain harmful substances Vaccines are not safe		Do not believe	Yes	Public service announcements Fact-checking posts		No	1	1
21	Female	2nd year	Yes	3		A few times a week	Yes	Somewhat	No					Safety of the vaccine		Very concerned	2	Concerns about vaccine safety		Yes	The vaccine causes infertility The vaccine alters DNA The vaccine is a tool for population control		Somewhat believe	Yes	Personal research Trustworthy sources ( e.g., healthcare professionals, government websites)		Yes	The vaccine is cause severe side effects		Somewhat believe	Yes	Public service announcements		No	Yes	Vaccines contain harmful substances Vaccines are not safe Vaccines are not effective Other	Vaccine increase the risk of cancer	Somewhat believe	No				0	1
21	Female	3rd year	Yes	4		Once a week	Yes	A little	No					Safety of the vaccine		Very concerned	2	Concerns about vaccine safety		Yes	The vaccine causes infertility The vaccine alters DNA		Don't know/Not sure	Yes	Trustworthy sources ( e.g., healthcare professionals, government websites)		Yes	The vaccine is cause severe side effects		Do not believe	No				No				No				0	1
21	Female	3rd year	Yes	4		Rarely	Yes	A little	No					Influence of family and friends Government recommendation		Somewhat concerned	1			Yes	The vaccine causes infertility The vaccine alters DNA		Don't know/Not sure	Yes	Trustworthy sources ( e.g., healthcare professionals, government websites)		Yes	The vaccine is cause severe side effects		Do not believe	No				Yes	Vaccines are not safe Vaccines are not effective		Do not believe	No				1	1
23	Male	2nd year	Yes	2		Rarely	Yes	A little	Yes	Twitter chat		Increased my knowledge about COVID-19 vaccines Encouraged me to get vaccinated		Government recommendation Influence of family and friends Availability of the vaccine		Somewhat concerned	1			Yes	The vaccine causes infertility The vaccine alters DNA The vaccine is a tool for population control		Don't know/Not sure	Yes	Trustworthy sources ( e.g., healthcare professionals, government websites)		Yes	The vaccine is cause severe side effects		Do not believe	Yes	Public service announcements Posts from healthcare professionals		Yes	Yes	Vaccines contain harmful substances Vaccines are not safe		Do not believe	No				1	1
21	Male	3rd year	Yes	2		Rarely	Yes	A little	Yes	Twitter chat		Increased my knowledge about COVID-19 vaccines		Other	Geographic location	Very concerned	2	Other	Geographic location	Yes	The vaccine causes infertility The vaccine alters DNA		Don't know/Not sure	Yes	Trustworthy sources ( e.g., healthcare professionals, government websites)		Yes	The vaccine is cause severe side effects The vaccine is not effective		Somewhat believe	Yes	Public service announcements Posts from healthcare professionals		No	Yes	Vaccines are not safe Vaccines contain harmful substances Vaccines are not effective		Do not believe	Yes	Education campaigns Fact-checking posts Public service announcements		No	0	1
34	Male	3rd year	Yes	1		A few times a week	Yes	A little	Yes	Twitter chat Facebook group or page WhatsApp group		Increased my knowledge about COVID-19 vaccines		Government recommendation		Very concerned	1			Yes	The vaccine causes infertility The vaccine alters DNA The vaccine is a tool for population control		Somewhat believe	Yes	Trustworthy sources ( e.g., healthcare professionals, government websites)		Yes	The vaccine is cause severe side effects		Somewhat believe	Yes	Fact-checking posts Public service announcements Posts from healthcare professionals		Yes	No				No				1	1
20	Female	2nd year	Yes	1		Rarely	Yes	Somewhat	Yes	Facebook group or page		Increased my knowledge about COVID-19 vaccines Did not impact my perspective on COVID-19 vaccines		Safety of the vaccine		Very concerned	2	Concerns about vaccine safety		Yes	The vaccine causes infertility The vaccine alters DNA The vaccine is a tool for population control		Don't know/Not sure	Yes	Trustworthy sources ( e.g., healthcare professionals, government websites)		Yes	The vaccine is cause severe side effects		Do not believe	Yes	Posts from healthcare professionals		No	Yes	Vaccines are not safe Vaccines are not effective Vaccines contain harmful substances		Somewhat believe	Yes	Public service announcements Education campaigns		No	0	1
22	Male	4th year	Yes	2		Once a week	No		Yes	Twitter chat Facebook group or page		Increased my knowledge about COVID-19 vaccines Did not impact my perspective on COVID-19 vaccines		Government recommendation Influence of family and friends		Very concerned	1			Yes	The vaccine causes infertility		Somewhat believe	Yes	Trustworthy sources ( e.g., healthcare professionals, government websites)		Yes	The vaccine is cause severe side effects The vaccine is not effective		Do not believe	Yes	Posts from healthcare professionals		Yes	Yes	Vaccines contain harmful substances Vaccines are not safe		Do not believe	Yes	Education campaigns Public service announcements		No	1	1
20	Female	2nd year	Yes	4		Rarely	No		No					Availability of the vaccine Other	Geographic location	Not concerned	2	Lack of access to the vaccine		Yes	The vaccine causes infertility The vaccine alters DNA		Don't know/Not sure	Yes	Trustworthy sources ( e.g., healthcare professionals, government websites)		Yes	The vaccine is cause severe side effects		Do not believe	Yes	Posts from healthcare professionals		No	No				No				0	1
23	Male	4th year	Yes	2		Rarely	No		Yes	Twitter chat		Increased my knowledge about COVID-19 vaccines		Safety of the vaccine		Very concerned	2	Concerns about vaccine safety		Yes	The vaccine causes infertility The vaccine alters DNA		Somewhat believe	Yes	Trustworthy sources ( e.g., healthcare professionals, government websites)		No				No				No				No				0	1
24	Male	3rd year	Yes	4		Rarely	No		No					Government recommendation		Somewhat concerned	1			Yes	The vaccine causes infertility The vaccine alters DNA		Do not believe	Yes	Trustworthy sources ( e.g., healthcare professionals, government websites)		Yes	The vaccine is cause severe side effects The vaccine is not effective		Do not believe	Yes	Public service announcements		No	No				No				1	1
21	Female	3rd year	No				No		Yes	Other	Tiktok videos	Increased my knowledge about COVID-19 vaccines		Government recommendation		Very concerned	1			Yes	The vaccine causes infertility The vaccine alters DNA		Somewhat believe	Yes	Trustworthy sources ( e.g., healthcare professionals, government websites)		Yes	The vaccine is cause severe side effects The vaccine is not effective		Do not believe	Yes	Posts from healthcare professionals		Yes	No				No				1	1
21	Male	3rd year	Yes	4		Daily	Yes	A great deal	Yes	WhatsApp group		Increased my knowledge about COVID-19 vaccines Changed my attitude towards COVID-19 vaccines Encouraged me to get vaccinated		Efficacy of the vaccine		Very concerned	1			Yes	The vaccine causes infertility The vaccine alters DNA The vaccine is a tool for population control		Do not believe	Yes	Trustworthy sources ( e.g., healthcare professionals, government websites)		Yes	The vaccine is cause severe side effects		Do not believe	Yes	Public service announcements Education campaigns		Yes	Yes	Vaccines are not effective Vaccines are not safe Vaccines contain harmful substances Vaccines causes autism		Do not believe	Yes	Education campaigns		Yes	1	1
19	Male	2nd year	Yes	2		Multiple times a day	Yes	Somewhat	No					Availability of the vaccine Efficacy of the vaccine Safety of the vaccine		Very concerned	1			Yes	The vaccine alters DNA		Do not believe	Yes	Trustworthy sources ( e.g., healthcare professionals, government websites)		Yes	The vaccine is cause severe side effects		Do not believe	Yes	Public service announcements		Yes	Yes	Vaccines are not effective		Do not believe	Yes	Fact-checking posts		Yes	1	1
22	Male	2nd year	Yes	2		Once a week	Yes	A great deal	Yes	Twitter chat		Increased my knowledge about COVID-19 vaccines		Safety of the vaccine		Very concerned	1			Yes	The vaccine causes infertility		Do not believe	Yes	Trustworthy sources ( e.g., healthcare professionals, government websites)		Yes	The vaccine is not safe		Do not believe	Yes	Education campaigns		Yes	Yes	Vaccines contain harmful substances		Do not believe	Yes	Public service announcements		Yes	1	1
22	Female	3rd year	Yes	2		A few times a week	Yes	A great deal	Yes	Twitter chat		Encouraged me to get vaccinated		Political beliefs Advice from healthcare proffesionals Efficacy of the vaccine		Somewhat concerned	1			Yes	The vaccine is a tool for population control		Do not believe	Yes	Fact-checking websites ( e.g., Snopes, FactCheck.org)		Yes	The vaccine is cause severe side effects		Do not believe	Yes	Education campaigns		No	Yes	Vaccines contain harmful substances		Somewhat believe	Yes	Education campaigns		No	1	1
20	Female	2nd year	Yes	4	Writco	A few times a week	Yes	Somewhat	No					Availability of the vaccine Safety of the vaccine Efficacy of the vaccine		Very concerned	3	Other	Haven't made time to go get it.	Yes	The vaccine alters DNA		Do not believe	Yes	Trustworthy sources ( e.g., healthcare professionals, government websites)		Yes	The vaccine is cause severe side effects		Do not believe	Yes	Education campaigns		Yes	No				Yes	Education campaigns Public service announcements		Yes	0	1
23	Male	4th year	Yes	2		Multiple times a day	Yes	A great deal	Yes	WhatsApp group		Changed my attitude towards COVID-19 vaccines		Efficacy of the vaccine Safety of the vaccine Government recommendation		Very concerned	1			Yes	The vaccine alters DNA		Do not believe	Yes	Trustworthy sources ( e.g., healthcare professionals, government websites)		Yes	The vaccine is cause severe side effects		Do not believe	No				No				No				1	1
21	Female	3rd year	Yes	1		A few times a week	Yes	A great deal	No					Efficacy of the vaccine		Very concerned	2	Concern about vaccine efficacy		No				No	Trustworthy sources ( e.g., healthcare professionals, government websites)		No				Yes	Fact-checking posts		Yes	No				No				0	1
23	Male	3rd year	No				Yes	Somewhat	Yes	Facebook group or page		Increased my knowledge about COVID-19 vaccines Encouraged me to get vaccinated Changed my attitude towards COVID-19 vaccines		Safety of the vaccine Efficacy of the vaccine Religious or cultural beliefs Influence of family and friends		Very concerned	1			No				Yes	Personal research Trustworthy sources ( e.g., healthcare professionals, government websites)		Yes	The vaccine is not safe		Completely believe	Yes	Fact-checking posts Education campaigns		Yes	Yes	Vaccines are not safe		Completely believe	Yes	Education campaigns		Yes	1	1
21	Male	2nd year	No				Yes	Somewhat	No					Availability of the vaccine Government recommendation Advice from healthcare proffesionals		Somewhat concerned	1			Yes	The vaccine is a tool for population control		Somewhat believe	No	Fact-checking websites ( e.g., Snopes, FactCheck.org)		No				Yes	Education campaigns		Yes	Yes	Vaccines are not safe		Somewhat believe	Yes	Public service announcements		Yes	1	1
21	Male	2nd year	Yes	2		Rarely	Yes	A great deal	No					Safety of the vaccine		Very concerned	1			Yes	The vaccine alters DNA		Do not believe	Yes	Trustworthy sources ( e.g., healthcare professionals, government websites)		Yes	The vaccine is cause severe side effects		Do not believe	Yes	Public service announcements Education campaigns		Yes	Yes	Vaccines are not effective		Do not believe	Yes	Fact-checking posts Public service announcements		Yes	1	1
24	Female	4th year	No				Yes	A great deal	No					Availability of the vaccine Efficacy of the vaccine		Very concerned	1			Yes	The vaccine causes infertility The vaccine alters DNA		Somewhat believe	Yes	Trustworthy sources ( e.g., healthcare professionals, government websites)		Yes	The vaccine is not safe		Somewhat believe	No				Yes	Vaccines contain harmful substances		Do not believe	No				1	1
26	Male	4th year	No				Yes	A little	No					Efficacy of the vaccine		Somewhat concerned	1			Yes	The vaccine alters DNA		Do not believe	Yes	Personal research		No				No				Yes	Vaccines contain harmful substances		Somewhat believe	No				1	1
25	Male	4th year	Yes	2		Daily	Yes	A great deal	No					Safety of the vaccine		Very concerned	2	Concerns about vaccine safety		Yes	The vaccine causes infertility		Somewhat believe	Yes	Fact-checking websites ( e.g., Snopes, FactCheck.org)		Yes	The vaccine is not safe		Somewhat believe	No				Yes	Vaccines are not effective		Somewhat believe	No				0	1
21	Female	2nd year	Yes	1		Daily	Yes	Somewhat	No					Safety of the vaccine		Very concerned	2	Concerns about vaccine safety		No				Yes	Other Fact-checking websites ( e.g., Snopes, FactCheck.org)	Vaccine safety	Yes	The vaccine is not safe		Somewhat believe	Yes	Fact-checking posts		No	Yes	Vaccines are not safe		Do not know/Not sure	Yes	Fact-checking posts		No	0	1
20	Male	2nd year	No				No		No					Safety of the vaccine Efficacy of the vaccine		Very concerned	2	Concerns about vaccine safety Concern about vaccine efficacy		Yes	The vaccine causes infertility The vaccine alters DNA		Somewhat believe	Yes	Trustworthy sources ( e.g., healthcare professionals, government websites)		Yes	The vaccine is cause severe side effects		Do not believe	Yes	Posts from healthcare professionals		No	Yes	Vaccines contain harmful substances Vaccines are not effective Vaccines are not safe		Do not believe	Yes	Education campaigns		No	0	1
20	Female	2nd year	Yes	2	Writco	A few times a week	Yes	A great deal	Yes	Twitter chat		Increased my knowledge about COVID-19 vaccines		Safety of the vaccine Government recommendation Influence of family and friends		Very concerned	1			Yes	The vaccine causes infertility		Do not believe	Yes	Trustworthy sources ( e.g., healthcare professionals, government websites)		Yes	The vaccine is cause severe side effects		Do not believe	Yes	Education campaigns Public service announcements Fact-checking posts		Yes	Yes	Vaccines contain harmful substances Vaccines causes autism Vaccines are not safe Vaccines are not effective		Do not believe	Yes	Public service announcements		No	1	1
24	Male	4th year	Yes	1		A few times a week	Yes	Somewhat	Yes	Twitter chat		Changed my attitude towards COVID-19 vaccines		Safety of the vaccine		Very concerned	3	Other	Haven't got time to get it	Yes	The vaccine causes infertility The vaccine alters DNA		Do not believe	Yes	Trustworthy sources ( e.g., healthcare professionals, government websites)		Yes	The vaccine is cause severe side effects		Do not believe	Yes	Public service announcements Posts from healthcare professionals		Yes	No				No				0	1
21	Female	3rd year	Yes	4		A few times a week	Yes	A great deal	No					Safety of the vaccine Government recommendation		Somewhat concerned	1			Yes	The vaccine causes infertility The vaccine alters DNA		Do not believe	Yes	Trustworthy sources ( e.g., healthcare professionals, government websites) Fact-checking websites ( e.g., Snopes, FactCheck.org)		Yes	The vaccine is cause severe side effects		Do not believe	Yes	Posts from healthcare professionals		Yes	No				No				1	1
22	Male	4th year	No				No		No					Availability of the vaccine		Not concerned	2	Lack of access to the vaccine		Yes	The vaccine causes infertility The vaccine alters DNA		Do not believe	Yes	Trustworthy sources ( e.g., healthcare professionals, government websites)		No				No				No				No				0	1
33	Female	3rd year	Yes	1		A few times a week	Yes	A little	Yes	WhatsApp group Facebook group or page		Did not impact my perspective on COVID-19 vaccines		Government recommendation Availability of the vaccine Safety of the vaccine		Very concerned	1			Yes	The vaccine causes infertility The vaccine alters DNA		Do not believe	Yes	Trustworthy sources ( e.g., healthcare professionals, government websites)		Yes	The vaccine is cause severe side effects		Do not believe	Yes	Education campaigns Public service announcements		Yes	No				No				1	1
21	Female	2nd year	Yes	1		A few times a week	Yes	Somewhat	Yes	Twitter chat Facebook group or page		Did not impact my perspective on COVID-19 vaccines		Government recommendation Safety of the vaccine		Very concerned	1			Yes	The vaccine causes infertility The vaccine alters DNA		Do not believe	Yes	Personal research Trustworthy sources ( e.g., healthcare professionals, government websites)		Yes	The vaccine is cause severe side effects		Do not believe	Yes	Public service announcements Fact-checking posts		No	Yes	Vaccines are not effective Vaccines are not safe Vaccines contain harmful substances		Do not believe	Yes	Education campaigns Public service announcements		No	1	1
24	Male	4th year	Yes	1		Daily	Yes	A little	Yes	Facebook group or page		Increased my knowledge about COVID-19 vaccines Changed my attitude towards COVID-19 vaccines Encouraged me to get vaccinated		Safety of the vaccine		Somewhat concerned	1			No				Yes	Trustworthy sources ( e.g., healthcare professionals, government websites)		Yes	The vaccine is cause severe side effects		Somewhat believe	Yes	Fact-checking posts		No	Yes	Vaccines are not safe Vaccines contain harmful substances		Somewhat believe	Yes	Public service announcements		Yes	1	1
32	Female	3rd year	Yes	1		Multiple times a day	Yes	Somewhat	Yes	Facebook group or page		Encouraged me to get vaccinated		Safety of the vaccine Influence of family and friends Advice from healthcare proffesionals		Very concerned	1			Yes	The vaccine causes infertility The vaccine alters DNA The vaccine is a tool for population control		Somewhat believe	Yes	Trustworthy sources ( e.g., healthcare professionals, government websites)		Yes	The vaccine is not effective The vaccine is cause severe side effects		Do not believe	Yes	Public service announcements		Yes	Yes	Vaccines are not effective Vaccines contain harmful substances		Do not believe	Yes	Education campaigns		Yes	1	1
33	Male	3rd year	No				Yes	A great deal	Yes	WhatsApp group		Increased my knowledge about COVID-19 vaccines		Safety of the vaccine		Very concerned	1			Yes	The vaccine causes infertility		Do not believe	Yes	Personal research		Yes	The vaccine is cause severe side effects		Do not believe	Yes	Education campaigns		Yes	No				No				1	1
21	Female	3rd year	No				Yes	Somewhat	No					Safety of the vaccine		Somewhat concerned	2	Concerns about vaccine safety		Yes	The vaccine causes infertility The vaccine alters DNA		Do not believe	Yes	Trustworthy sources ( e.g., healthcare professionals, government websites)		Yes	The vaccine is cause severe side effects		Do not believe	Yes	Public service announcements		Yes	No				No				0	1
22	Male	3rd year	Yes	2		Rarely	Yes	A little	No					Availability of the vaccine		Somewhat concerned	2	Lack of access to the vaccine		Yes	The vaccine alters DNA		Do not believe	Yes	Trustworthy sources ( e.g., healthcare professionals, government websites)		Yes	The vaccine is not safe		Do not believe	Yes	Fact-checking posts		Yes	Yes	Vaccines are not safe		Do not believe	No				0	1
40	Male	4th year	Yes	2		Multiple times a day	Yes	A little	Yes	Twitter chat Facebook group or page		Increased my knowledge about COVID-19 vaccines		Safety of the vaccine Efficacy of the vaccine Government recommendation		Very concerned	1			Yes	The vaccine causes infertility The vaccine alters DNA		Do not believe	Yes	Trustworthy sources ( e.g., healthcare professionals, government websites)		Yes	The vaccine is cause severe side effects		Do not believe	Yes	Public service announcements		Yes	Yes	Vaccines contain harmful substances Vaccines are not safe Vaccines are not effective		Do not believe	No				1	2
20	Male	2nd year	Yes	2		Once a week	Yes	A great deal	No					Safety of the vaccine		Very concerned	2	Concerns about vaccine safety		Yes	The vaccine causes infertility The vaccine alters DNA		Somewhat believe	Yes	Trustworthy sources ( e.g., healthcare professionals, government websites)		No				No				Yes	Vaccines are not effective Vaccines are not safe Vaccines contain harmful substances		Somewhat believe	Yes	Fact-checking posts		No	0	1
19	Female	2nd year	Yes	2		A few times a week	Yes	A great deal	No					Religious or cultural beliefs Safety of the vaccine		Very concerned	1			Yes	The vaccine contain microchips		Somewhat believe	Don't know/Not sure	Trustworthy sources ( e.g., healthcare professionals, government websites)		No				Yes	Public service announcements		Yes	No				No				1	1
22	Male	3rd year	Yes	`		A few times a week	Yes	A great deal	Yes	Twitter chat		Increased my knowledge about COVID-19 vaccines		Safety of the vaccine Efficacy of the vaccine Availability of the vaccine		Very concerned	1			Yes	The vaccine causes infertility The vaccine alters DNA		Do not believe	Yes	Trustworthy sources ( e.g., healthcare professionals, government websites)		Yes	The vaccine is cause severe side effects		Do not believe	Yes	Public service announcements Education campaigns		Yes	Yes	Vaccines contain harmful substances Vaccines are not safe Vaccines are not effective		Do not believe	Yes	Education campaigns Public service announcements		No	1	1
21	Male	2nd year	No				No		No					Efficacy of the vaccine Availability of the vaccine Religious or cultural beliefs		Very concerned	2	Concern about vaccine efficacy		Yes	The vaccine causes infertility The vaccine contain microchips		Somewhat believe	Yes	Trustworthy sources ( e.g., healthcare professionals, government websites)		Yes	The vaccine is not safe The vaccine is cause severe side effects		Somewhat believe	Yes	Public service announcements		Yes	No				No				0	1
21	Male	2nd year	Yes	1		A few times a week	Yes	A little	Yes	Facebook group or page		Changed my attitude towards COVID-19 vaccines		Advice from healthcare proffesionals Efficacy of the vaccine Safety of the vaccine Availability of the vaccine		Somewhat concerned	4	Lack of information about the vaccine		Yes	The vaccine is a tool for population control		Somewhat believe	Yes	Personal research		Yes	The vaccine is not effective		Somewhat believe	Yes	Posts from healthcare professionals		No	Yes	Vaccines are not effective		Somewhat believe	Yes	Posts from healthcare professionals		Yes No	0	1
20	Male	2nd year	Yes	4		Multiple times a day	Yes	A great deal	No					Safety of the vaccine Political beliefs Religious or cultural beliefs		Very concerned	3	Concerns about vaccine safety		Yes	The vaccine is a tool for population control		Completely believe	Yes	Personal research		Yes	The vaccine is not effective		Completely believe	Yes	Education campaigns		No	Yes	Vaccines are not safe		Somewhat believe	Yes	Posts from healthcare professionals		Don't know/Not sure	0	1
23	Male	4th year	Yes	1		Multiple times a day	Yes	A little	Yes	Facebook group or page Twitter chat		Increased my knowledge about COVID-19 vaccines		Safety of the vaccine Efficacy of the vaccine Government recommendation Availability of the vaccine Influence of family and friends		Very concerned	1			Yes	The vaccine causes infertility The vaccine alters DNA		Do not believe	Yes	Trustworthy sources ( e.g., healthcare professionals, government websites)		Yes	The vaccine is cause severe side effects		Somewhat believe	No				Yes	Vaccines contain harmful substances Vaccines are not safe Vaccines are not effective		Do not believe	No				1	1
33	Male	3rd year	Yes	1		Multiple times a day	Yes	Somewhat	Yes	Facebook group or page Twitter chat WhatsApp group		Increased my knowledge about COVID-19 vaccines Changed my attitude towards COVID-19 vaccines		Safety of the vaccine Efficacy of the vaccine Government recommendation		Very concerned	1			Yes	The vaccine causes infertility The vaccine alters DNA		Do not believe	Yes	Trustworthy sources ( e.g., healthcare professionals, government websites) Personal research		Yes	The vaccine is cause severe side effects		Do not believe	Yes	Education campaigns Public service announcements		Yes	No				No				1	1
28	Female	4th year	Yes	4		A few times a week	Yes	A little	No					Safety of the vaccine Efficacy of the vaccine Availability of the vaccine Government recommendation Influence of family and friends		Very concerned	1			Yes	The vaccine causes infertility The vaccine alters DNA		Somewhat believe	Yes	Trustworthy sources ( e.g., healthcare professionals, government websites) Fact-checking websites ( e.g., Snopes, FactCheck.org)		Yes	The vaccine is cause severe side effects		Somewhat believe	Yes	Public service announcements Education campaigns		Yes	Yes	Vaccines are not effective Vaccines are not safe Vaccines contain harmful substances		Do not believe	Yes	Public service announcements		No	1	1
20	Female	2nd year	No				No		No					Safety of the vaccine Efficacy of the vaccine Religious or cultural beliefs		Very concerned	2	Concerns about vaccine safety Concern about vaccine efficacy Religious or cultural beliefs		No				Don't know/Not sure	Fact-checking websites ( e.g., Snopes, FactCheck.org)		No				Yes	Fact-checking posts Public service announcements		Yes	Yes	Vaccines are not effective Vaccines are not safe		Somewhat believe	Yes	Fact-checking posts Public service announcements		Yes	0	1
19	Female	2nd year	Yes	1		Rarely	Yes	A little	Yes	WhatsApp group Facebook group or page		Increased my knowledge about COVID-19 vaccines		Availability of the vaccine Influence of family and friends Safety of the vaccine Efficacy of the vaccine Advice from healthcare proffesionals Government recommendation		Very concerned	1			Yes	The vaccine causes infertility		Do not believe	Yes	Personal research		Yes	The vaccine is cause severe side effects The vaccine contains harmful substances		Do not believe	Yes	Education campaigns		No	Yes	Vaccines contain harmful substances		Do not believe	Yes	Education campaigns		No	1	1
20	Female	2nd year	No				Yes	Somewhat	No					Advice from healthcare proffesionals Government recommendation Influence of family and friends		Somewhat concerned	1			Yes	The vaccine causes infertility The vaccine alters DNA		Somewhat believe	Yes	Trustworthy sources ( e.g., healthcare professionals, government websites)		Yes	The vaccine is cause severe side effects The vaccine is not effective		Do not believe	Yes	Education campaigns Public service announcements		Yes	No				No				1	1
20	Male	2nd year	Yes	4		Multiple times a day	Yes	A great deal	No					Influence of family and friends		Very concerned	1			Yes	The vaccine causes infertility The vaccine alters DNA		Do not believe	Yes	Trustworthy sources ( e.g., healthcare professionals, government websites)		Yes	The vaccine is cause severe side effects		Do not believe	Yes	Posts from healthcare professionals		Yes	Yes	Vaccines are not effective Vaccines are not safe Vaccines contain harmful substances		Do not believe	Yes	Education campaigns Public service announcements		No	1	1
24	Male	4th year	Yes	1		Daily	Yes	A little	Yes	Facebook group or page		Increased my knowledge about COVID-19 vaccines Changed my attitude towards COVID-19 vaccines Encouraged me to get vaccinated		Safety of the vaccine		Somewhat concerned	1			No				Yes	Trustworthy sources ( e.g., healthcare professionals, government websites)		Yes	The vaccine is cause severe side effects		Somewhat believe	Yes	Fact-checking posts		No	Yes	Vaccines are not safe Vaccines contain harmful substances		Somewhat believe	Yes	Public service announcements		Yes	1	1
32	Female	3rd year	Yes	1		Multiple times a day	Yes	Somewhat	Yes	Facebook group or page		Encouraged me to get vaccinated		Safety of the vaccine Influence of family and friends Advice from healthcare proffesionals		Very concerned	1			Yes	The vaccine causes infertility The vaccine alters DNA The vaccine is a tool for population control		Somewhat believe	Yes	Trustworthy sources ( e.g., healthcare professionals, government websites)		Yes	The vaccine is not effective The vaccine is cause severe side effects		Do not believe	Yes	Public service announcements		Yes	Yes	Vaccines are not effective Vaccines contain harmful substances		Do not believe	Yes	Education campaigns		Yes	1	1
33	Male	3rd year	No				Yes	A great deal	Yes	WhatsApp group		Increased my knowledge about COVID-19 vaccines		Safety of the vaccine		Very concerned	1			Yes	The vaccine causes infertility		Do not believe	Yes	Personal research		Yes	The vaccine is cause severe side effects		Do not believe	Yes	Education campaigns		Yes	No				No				1	1
21	Female	3rd year	No				Yes	Somewhat	No					Safety of the vaccine		Somewhat concerned	2	Concerns about vaccine safety		Yes	The vaccine causes infertility The vaccine alters DNA		Do not believe	Yes	Trustworthy sources ( e.g., healthcare professionals, government websites)		Yes	The vaccine is cause severe side effects		Do not believe	Yes	Public service announcements		Yes	No				No				0	1
22	Male	3rd year	Yes	2		Rarely	Yes	A little	No					Availability of the vaccine		Somewhat concerned	2	Lack of access to the vaccine		Yes	The vaccine alters DNA		Do not believe	Yes	Trustworthy sources ( e.g., healthcare professionals, government websites)		Yes	The vaccine is not safe		Do not believe	Yes	Fact-checking posts		Yes	Yes	Vaccines are not safe		Do not believe	No				0	1
40	Male	4th year	Yes	2		Multiple times a day	Yes	A little	Yes	Twitter chat Facebook group or page		Increased my knowledge about COVID-19 vaccines		Safety of the vaccine Efficacy of the vaccine Government recommendation		Very concerned	1			Yes	The vaccine causes infertility The vaccine alters DNA		Do not believe	Yes	Trustworthy sources ( e.g., healthcare professionals, government websites)		Yes	The vaccine is cause severe side effects		Do not believe	Yes	Public service announcements		Yes	Yes	Vaccines contain harmful substances Vaccines are not safe Vaccines are not effective		Do not believe	No				1	2
20	Male	2nd year	Yes	2		Once a week	Yes	A great deal	No					Safety of the vaccine		Very concerned	2	Concerns about vaccine safety		Yes	The vaccine causes infertility The vaccine alters DNA		Somewhat believe	Yes	Trustworthy sources ( e.g., healthcare professionals, government websites)		No				No				Yes	Vaccines are not effective Vaccines are not safe Vaccines contain harmful substances		Somewhat believe	Yes	Fact-checking posts		No	0	1
19	Female	2nd year	Yes	2		A few times a week	Yes	A great deal	No					Religious or cultural beliefs Safety of the vaccine		Very concerned	1			Yes	The vaccine contain microchips		Somewhat believe	Don't know/Not sure	Trustworthy sources ( e.g., healthcare professionals, government websites)		No				Yes	Public service announcements		Yes	No				No				1	1
22	Male	3rd year	Yes	`		A few times a week	Yes	A great deal	Yes	Twitter chat		Increased my knowledge about COVID-19 vaccines		Safety of the vaccine Efficacy of the vaccine Availability of the vaccine		Very concerned	1			Yes	The vaccine causes infertility The vaccine alters DNA		Do not believe	Yes	Trustworthy sources ( e.g., healthcare professionals, government websites)		Yes	The vaccine is cause severe side effects		Do not believe	Yes	Public service announcements Education campaigns		Yes	Yes	Vaccines contain harmful substances Vaccines are not safe Vaccines are not effective		Do not believe	Yes	Education campaigns Public service announcements		No	1	1
21	Male	2nd year	No				No		No					Efficacy of the vaccine Availability of the vaccine Religious or cultural beliefs		Very concerned	2	Concern about vaccine efficacy		Yes	The vaccine causes infertility The vaccine contain microchips		Somewhat believe	Yes	Trustworthy sources ( e.g., healthcare professionals, government websites)		Yes	The vaccine is not safe The vaccine is cause severe side effects		Somewhat believe	Yes	Public service announcements		Yes	No				No				0	1
21	Male	2nd year	Yes	1		A few times a week	Yes	A little	Yes	Facebook group or page		Changed my attitude towards COVID-19 vaccines		Advice from healthcare proffesionals Efficacy of the vaccine Safety of the vaccine Availability of the vaccine		Somewhat concerned	4	Lack of information about the vaccine		Yes	The vaccine is a tool for population control		Somewhat believe	Yes	Personal research		Yes	The vaccine is not effective		Somewhat believe	Yes	Posts from healthcare professionals		No	Yes	Vaccines are not effective		Somewhat believe	Yes	Posts from healthcare professionals		Yes No	0	1
20	Male	2nd year	Yes	4		Multiple times a day	Yes	A great deal	No					Safety of the vaccine Political beliefs Religious or cultural beliefs		Very concerned	3	Concerns about vaccine safety		Yes	The vaccine is a tool for population control		Completely believe	Yes	Personal research		Yes	The vaccine is not effective		Completely believe	Yes	Education campaigns		No	Yes	Vaccines are not safe		Somewhat believe	Yes	Posts from healthcare professionals		Don't know/Not sure	0	1
23	Male	4th year	Yes	1		Multiple times a day	Yes	A little	Yes	Facebook group or page Twitter chat		Increased my knowledge about COVID-19 vaccines		Safety of the vaccine Efficacy of the vaccine Government recommendation Availability of the vaccine Influence of family and friends		Very concerned	1			Yes	The vaccine causes infertility The vaccine alters DNA		Do not believe	Yes	Trustworthy sources ( e.g., healthcare professionals, government websites)		Yes	The vaccine is cause severe side effects		Somewhat believe	No				Yes	Vaccines contain harmful substances Vaccines are not safe Vaccines are not effective		Do not believe	No				1	1
33	Male	3rd year	Yes	1		Multiple times a day	Yes	Somewhat	Yes	Facebook group or page Twitter chat WhatsApp group		Increased my knowledge about COVID-19 vaccines Changed my attitude towards COVID-19 vaccines		Safety of the vaccine Efficacy of the vaccine Government recommendation		Very concerned	1			Yes	The vaccine causes infertility The vaccine alters DNA		Do not believe	Yes	Trustworthy sources ( e.g., healthcare professionals, government websites) Personal research		Yes	The vaccine is cause severe side effects		Do not believe	Yes	Education campaigns Public service announcements		Yes	No				No				1	1
28	Female	4th year	Yes	4		A few times a week	Yes	A little	No					Safety of the vaccine Efficacy of the vaccine Availability of the vaccine Government recommendation Influence of family and friends		Very concerned	1			Yes	The vaccine causes infertility The vaccine alters DNA		Somewhat believe	Yes	Trustworthy sources ( e.g., healthcare professionals, government websites) Fact-checking websites ( e.g., Snopes, FactCheck.org)		Yes	The vaccine is cause severe side effects		Somewhat believe	Yes	Public service announcements Education campaigns		Yes	Yes	Vaccines are not effective Vaccines are not safe Vaccines contain harmful substances		Do not believe	Yes	Public service announcements		No	1	1
20	Female	2nd year	No				No		No					Safety of the vaccine Efficacy of the vaccine Religious or cultural beliefs		Very concerned	2	Concerns about vaccine safety Concern about vaccine efficacy Religious or cultural beliefs		No				Don't know/Not sure	Fact-checking websites ( e.g., Snopes, FactCheck.org)		No				Yes	Fact-checking posts Public service announcements		Yes	Yes	Vaccines are not effective Vaccines are not safe		Somewhat believe	Yes	Fact-checking posts Public service announcements		Yes	0	1
19	Female	2nd year	Yes	1		Rarely	Yes	A little	Yes	WhatsApp group Facebook group or page		Increased my knowledge about COVID-19 vaccines		Availability of the vaccine Influence of family and friends Safety of the vaccine Efficacy of the vaccine Advice from healthcare proffesionals Government recommendation		Very concerned	1			Yes	The vaccine causes infertility		Do not believe	Yes	Personal research		Yes	The vaccine is cause severe side effects The vaccine contains harmful substances		Do not believe	Yes	Education campaigns		No	Yes	Vaccines contain harmful substances		Do not believe	Yes	Education campaigns		No	1	1
20	Female	2nd year	No				Yes	Somewhat	No					Advice from healthcare proffesionals Government recommendation Influence of family and friends		Somewhat concerned	1			Yes	The vaccine causes infertility The vaccine alters DNA		Somewhat believe	Yes	Trustworthy sources ( e.g., healthcare professionals, government websites)		Yes	The vaccine is cause severe side effects The vaccine is not effective		Do not believe	Yes	Education campaigns Public service announcements		Yes	No				No				1	1
20	Male	2nd year	Yes	4		Multiple times a day	Yes	A great deal	No					Influence of family and friends		Very concerned	1			Yes	The vaccine causes infertility The vaccine alters DNA		Do not believe	Yes	Trustworthy sources ( e.g., healthcare professionals, government websites)		Yes	The vaccine is cause severe side effects		Do not believe	Yes	Posts from healthcare professionals		Yes	Yes	Vaccines are not effective Vaccines are not safe Vaccines contain harmful substances		Do not believe	Yes	Education campaigns Public service announcements		No	1	1
22	Male	3rd year	Yes	2		Multiple times a day	Yes	Somewhat	No					Government recommendation Influence of family and friends Availability of the vaccine Efficacy of the vaccine Safety of the vaccine Advice from healthcare proffesionals		Somewhat concerned	2	Concerns about vaccine safety		No				No	Trustworthy sources ( e.g., healthcare professionals, government websites)		Yes	The vaccine is cause severe side effects		Somewhat believe	Yes	Fact-checking posts		Yes	Yes	Vaccines are not effective		Somewhat believe	Yes	Fact-checking posts		Yes	0	1
24	Male	4th year	Yes	1		A few times a week	Yes	A great deal	No					Safety of the vaccine Efficacy of the vaccine Availability of the vaccine Influence of family and friends Government recommendation		Very concerned	1			Yes	The vaccine causes infertility		Do not believe	Yes	Trustworthy sources ( e.g., healthcare professionals, government websites)		Yes	The vaccine is not effective		Do not believe	Yes	Fact-checking posts		Yes	Yes	Vaccines are not effective		Do not believe	Yes	Fact-checking posts		Yes	1	1
21	Female	2nd year	Yes	1		Daily	Yes	Not at all	Yes	Facebook group or page		Changed my attitude towards COVID-19 vaccines		Safety of the vaccine Efficacy of the vaccine Influence of family and friends		Somewhat concerned	1			Yes	The vaccine causes infertility		Do not believe	Yes	Fact-checking websites ( e.g., Snopes, FactCheck.org)		Yes	The vaccine is not effective		Do not believe	Yes	Fact-checking posts		Yes	Yes	Vaccines are not effective		Completely believe	Yes	Public service announcements		Yes	1	1
21	Male	3rd year	Yes	2		Once a week	Yes	A great deal	Yes	Twitter chat		Increased my knowledge about COVID-19 vaccines Changed my attitude towards COVID-19 vaccines		Efficacy of the vaccine		Very concerned	2	Concern about vaccine efficacy		Yes	The vaccine causes infertility		Somewhat believe	Yes	Trustworthy sources ( e.g., healthcare professionals, government websites)		Yes	The vaccine is cause severe side effects		Somewhat believe	No				Yes	Vaccines are not safe		Somewhat believe	No				0	1
20	Male	2nd year	Yes	2		Once a week	Yes	A great deal	Yes	Twitter chat		Increased my knowledge about COVID-19 vaccines Changed my attitude towards COVID-19 vaccines		Efficacy of the vaccine		Very concerned	3	Concern about vaccine efficacy		Yes	The vaccine causes infertility		Somewhat believe	Yes	Trustworthy sources ( e.g., healthcare professionals, government websites)		Yes	The vaccine is cause severe side effects		Somewhat believe	Yes	Fact-checking posts Public service announcements		No	Yes	Vaccines are not effective		Somewhat believe	Yes	Posts from healthcare professionals Fact-checking posts		No	0	1
22	Male	3rd year	No	5	None		Yes	Somewhat	No					Safety of the vaccine		Very concerned	2	Concerns about vaccine safety		No				No	Personal research		No				Yes	Posts from healthcare professionals		Yes	Yes	Vaccines are not effective		Somewhat believe	Yes	Public service announcements		Yes	0	1
23	Female	4th year	Yes	1		Once a week	Yes	A great deal	Yes	Facebook group or page		Increased my knowledge about COVID-19 vaccines Changed my attitude towards COVID-19 vaccines		Efficacy of the vaccine Government recommendation Influence of family and friends		Very concerned	2	Concern about vaccine efficacy Concerns about vaccine safety		Yes	The vaccine causes infertility The vaccine is a tool for population control		Somewhat believe	Yes	Trustworthy sources ( e.g., healthcare professionals, government websites)		Yes	The vaccine is cause severe side effects		Somewhat believe	Yes	Posts from healthcare professionals		Yes	Yes	Vaccines contain harmful substances		Somewhat believe	Yes	Public service announcements		No	0	1
23	Male	3rd year	No	3			Yes	Somewhat	No					Safety of the vaccine		Somewhat concerned	1			Yes	Other	Increases risk of cancers	Somewhat believe	Yes	Trustworthy sources ( e.g., healthcare professionals, government websites)		Yes	The vaccine is cause severe side effects		Somewhat believe	Yes	Education campaigns		No	Yes	Vaccines are not safe		Do not believe	No				1	1
24	Male	4th year	Yes	3		Once a week	Yes	A great deal	Yes	Facebook group or page Instagram campaign		Increased my knowledge about COVID-19 vaccines		Safety of the vaccine		Very concerned	2	Concerns about vaccine safety		Yes	The vaccine causes infertility		Somewhat believe	Yes	Trustworthy sources ( e.g., healthcare professionals, government websites)		Yes	The vaccine is cause severe side effects		Somewhat believe	Yes	Education campaigns		Yes	Yes	Vaccines contain harmful substances Vaccines are not safe		Do not believe	Yes	Public service announcements		No	0	1
23	Male	3rd year	Yes	2		A few times a week	Yes	A great deal	Yes	Twitter chat		Encouraged me to get vaccinated Increased my knowledge about COVID-19 vaccines		Safety of the vaccine		Very concerned	1			Yes	The vaccine causes infertility		Do not believe	Yes	Trustworthy sources ( e.g., healthcare professionals, government websites) Fact-checking websites ( e.g., Snopes, FactCheck.org)		Yes	The vaccine is not safe The vaccine is cause severe side effects		Do not believe	Yes	Public service announcements		Yes	Yes	Vaccines are not safe		Somewhat believe	Yes	Fact-checking posts Public service announcements		Yes	1	1
19	Female	2nd year	Yes	4		A few times a week	Yes	A great deal	Yes	WhatsApp group Other	Tiktok videos	Increased my knowledge about COVID-19 vaccines Changed my attitude towards COVID-19 vaccines		Influence of family and friends Availability of the vaccine		Very concerned	1			Yes	The vaccine causes infertility		Somewhat believe	Yes	Trustworthy sources ( e.g., healthcare professionals, government websites)		Yes	The vaccine is cause severe side effects Other	Vaccine increase the risk of cancer	Somewhat believe	Yes	Public service announcements		Yes	Yes	Vaccines contain harmful substances Vaccines are not effective Vaccines are not safe		Do not believe	No				1	1
22	Male	4th year	Yes	2		A few times a week	Yes	A great deal	Yes	Twitter chat Facebook group or page		Increased my knowledge about COVID-19 vaccines Changed my attitude towards COVID-19 vaccines		Safety of the vaccine Efficacy of the vaccine		Very concerned	2	Concerns about vaccine safety		Yes	The vaccine alters DNA		Somewhat believe	Yes	Trustworthy sources ( e.g., healthcare professionals, government websites)		Yes	The vaccine is cause severe side effects Other	Vaccine makes one turn into a zombie	Somewhat believe	No				Yes	Vaccines contain harmful substances		Somewhat believe	Yes	Public service announcements		No	0	1
20	Female	2nd year	Yes	5		A few times a week	Yes	A great deal	Yes	Twitter chat Facebook group or page WhatsApp group		Increased my knowledge about COVID-19 vaccines Changed my attitude towards COVID-19 vaccines		Safety of the vaccine		Very concerned	2	Concerns about vaccine safety		Yes	The vaccine causes infertility		Somewhat believe	Yes	Trustworthy sources ( e.g., healthcare professionals, government websites)		Yes	The vaccine is cause severe side effects		Somewhat believe	Yes	Public service announcements Posts from healthcare professionals		Yes	Yes	Vaccines contain harmful substances		Do not believe	Yes	Education campaigns Public service announcements		No	0	1
24	Male	4th year	Yes	2		A few times a week	Yes	A great deal	Yes	Twitter chat		Increased my knowledge about COVID-19 vaccines		Efficacy of the vaccine		Very concerned	2	Concern about vaccine efficacy		Yes	The vaccine causes infertility		Somewhat believe	Yes	Trustworthy sources ( e.g., healthcare professionals, government websites)		Yes	The vaccine is cause severe side effects The vaccine contains harmful substances		Somewhat believe	Yes	Posts from healthcare professionals		No	Yes	Vaccines are not safe Vaccines contain harmful substances Vaccines are not effective		Somewhat believe	Yes	Public service announcements Education campaigns		No	0	1
24	Male	4th year	Yes	4		A few times a week	Yes	A little	Yes	Twitter chat		Increased my knowledge about COVID-19 vaccines Encouraged me to get vaccinated		Availability of the vaccine Government recommendation Advice from healthcare proffesionals Safety of the vaccine		Somewhat concerned	1			Yes	The vaccine causes infertility The vaccine is a tool for population control		Do not believe	Yes	Trustworthy sources ( e.g., healthcare professionals, government websites)		Yes	The vaccine is cause severe side effects The vaccine is not effective		Do not believe	No				Yes	Vaccines are not effective Vaccines are not safe		Do not believe	No				1	1
42	Female	3rd year	Yes	1		Once a week	Yes	Somewhat	Yes	Facebook group or page		Increased my knowledge about COVID-19 vaccines		Government recommendation Influence of family and friends		Very concerned	1			Yes	The vaccine causes infertility		Somewhat believe	Yes	Trustworthy sources ( e.g., healthcare professionals, government websites)		Yes	The vaccine is cause severe side effects		Somewhat believe	Yes	Posts from healthcare professionals Public service announcements		Yes	Yes	Vaccines contain harmful substances		Do not believe	Yes	Fact-checking posts Public service announcements		No	1	2
22	Male	3rd year	Yes	2		A few times a week	Yes	A little	Yes	Twitter chat		Increased my knowledge about COVID-19 vaccines		Government recommendation Availability of the vaccine		Very concerned	1			Yes	The vaccine causes infertility The vaccine alters DNA		Somewhat believe	Yes	Trustworthy sources ( e.g., healthcare professionals, government websites)		Yes	The vaccine is cause severe side effects		Do not believe	Yes	Fact-checking posts Public service announcements		Yes	Yes	Vaccines contain harmful substances Vaccines are not safe		Do not believe	Yes	Public service announcements Fact-checking posts		No	1	1
21	Female	2nd year	Yes	3		A few times a week	Yes	Somewhat	No					Safety of the vaccine		Very concerned	2	Concerns about vaccine safety		Yes	The vaccine causes infertility The vaccine alters DNA The vaccine is a tool for population control		Somewhat believe	Yes	Personal research Trustworthy sources ( e.g., healthcare professionals, government websites)		Yes	The vaccine is cause severe side effects		Somewhat believe	Yes	Public service announcements		No	Yes	Vaccines contain harmful substances Vaccines are not safe Vaccines are not effective Other	Vaccine increase the risk of cancer	Somewhat believe	No				0	1
21	Female	3rd year	Yes	4		Once a week	Yes	A little	No					Safety of the vaccine		Very concerned	2	Concerns about vaccine safety		Yes	The vaccine causes infertility The vaccine alters DNA		Don't know/Not sure	Yes	Trustworthy sources ( e.g., healthcare professionals, government websites)		Yes	The vaccine is cause severe side effects		Do not believe	No				No				No				0	1
21	Female	3rd year	Yes	4		Rarely	Yes	A little	No					Influence of family and friends Government recommendation		Somewhat concerned	1			Yes	The vaccine causes infertility The vaccine alters DNA		Don't know/Not sure	Yes	Trustworthy sources ( e.g., healthcare professionals, government websites)		Yes	The vaccine is cause severe side effects		Do not believe	No				Yes	Vaccines are not safe Vaccines are not effective		Do not believe	No				1	1
23	Male	2nd year	Yes	2		Rarely	Yes	A little	Yes	Twitter chat		Increased my knowledge about COVID-19 vaccines Encouraged me to get vaccinated		Government recommendation Influence of family and friends Availability of the vaccine		Somewhat concerned	1			Yes	The vaccine causes infertility The vaccine alters DNA The vaccine is a tool for population control		Don't know/Not sure	Yes	Trustworthy sources ( e.g., healthcare professionals, government websites)		Yes	The vaccine is cause severe side effects		Do not believe	Yes	Public service announcements Posts from healthcare professionals		Yes	Yes	Vaccines contain harmful substances Vaccines are not safe		Do not believe	No				1	1
21	Male	3rd year	Yes	2		Rarely	Yes	A little	Yes	Twitter chat		Increased my knowledge about COVID-19 vaccines		Other	Geographic location	Very concerned	2	Other	Geographic location	Yes	The vaccine causes infertility The vaccine alters DNA		Don't know/Not sure	Yes	Trustworthy sources ( e.g., healthcare professionals, government websites)		Yes	The vaccine is cause severe side effects The vaccine is not effective		Somewhat believe	Yes	Public service announcements Posts from healthcare professionals		No	Yes	Vaccines are not safe Vaccines contain harmful substances Vaccines are not effective		Do not believe	Yes	Education campaigns Fact-checking posts Public service announcements		No	0	1
34	Male	3rd year	Yes	1		A few times a week	Yes	A little	Yes	Twitter chat Facebook group or page WhatsApp group		Increased my knowledge about COVID-19 vaccines		Government recommendation		Very concerned	1			Yes	The vaccine causes infertility The vaccine alters DNA The vaccine is a tool for population control		Somewhat believe	Yes	Trustworthy sources ( e.g., healthcare professionals, government websites)		Yes	The vaccine is cause severe side effects		Somewhat believe	Yes	Fact-checking posts Public service announcements Posts from healthcare professionals		Yes	No				No				1	1
20	Female	2nd year	Yes	1		Rarely	Yes	Somewhat	Yes	Facebook group or page		Increased my knowledge about COVID-19 vaccines Did not impact my perspective on COVID-19 vaccines		Safety of the vaccine		Very concerned	2	Concerns about vaccine safety		Yes	The vaccine causes infertility The vaccine alters DNA The vaccine is a tool for population control		Don't know/Not sure	Yes	Trustworthy sources ( e.g., healthcare professionals, government websites)		Yes	The vaccine is cause severe side effects		Do not believe	Yes	Posts from healthcare professionals		No	Yes	Vaccines are not safe Vaccines are not effective Vaccines contain harmful substances		Somewhat believe	Yes	Public service announcements Education campaigns		No	0	1
22	Male	4th year	Yes	2		Once a week	No		Yes	Twitter chat Facebook group or page		Increased my knowledge about COVID-19 vaccines Did not impact my perspective on COVID-19 vaccines		Government recommendation Influence of family and friends		Very concerned	1			Yes	The vaccine causes infertility		Somewhat believe	Yes	Trustworthy sources ( e.g., healthcare professionals, government websites)		Yes	The vaccine is cause severe side effects The vaccine is not effective		Do not believe	Yes	Posts from healthcare professionals		Yes	Yes	Vaccines contain harmful substances Vaccines are not safe		Do not believe	Yes	Education campaigns Public service announcements		No	1	1
20	Female	2nd year	Yes	4		Rarely	No		No					Availability of the vaccine Other	Geographic location	Not concerned	2	Lack of access to the vaccine		Yes	The vaccine causes infertility The vaccine alters DNA		Don't know/Not sure	Yes	Trustworthy sources ( e.g., healthcare professionals, government websites)		Yes	The vaccine is cause severe side effects		Do not believe	Yes	Posts from healthcare professionals		No	No				No				0	1
23	Male	4th year	Yes	2		Rarely	No		Yes	Twitter chat		Increased my knowledge about COVID-19 vaccines		Safety of the vaccine		Very concerned	2	Concerns about vaccine safety		Yes	The vaccine causes infertility The vaccine alters DNA		Somewhat believe	Yes	Trustworthy sources ( e.g., healthcare professionals, government websites)		No				No				No				No				0	1
24	Male	3rd year	Yes	4		Rarely	No		No					Government recommendation		Somewhat concerned	1			Yes	The vaccine causes infertility The vaccine alters DNA		Do not believe	Yes	Trustworthy sources ( e.g., healthcare professionals, government websites)		Yes	The vaccine is cause severe side effects The vaccine is not effective		Do not believe	Yes	Public service announcements		No	No				No				1	1
21	Female	3rd year	No				No		Yes	Other	Tiktok videos	Increased my knowledge about COVID-19 vaccines		Government recommendation		Very concerned	1			Yes	The vaccine causes infertility The vaccine alters DNA		Somewhat believe	Yes	Trustworthy sources ( e.g., healthcare professionals, government websites)		Yes	The vaccine is cause severe side effects The vaccine is not effective		Do not believe	Yes	Posts from healthcare professionals		Yes	No				No				1	1
21	Male	3rd year	Yes	4		Daily	Yes	A great deal	Yes	WhatsApp group		Increased my knowledge about COVID-19 vaccines Changed my attitude towards COVID-19 vaccines Encouraged me to get vaccinated		Efficacy of the vaccine		Very concerned	1			Yes	The vaccine causes infertility The vaccine alters DNA The vaccine is a tool for population control		Do not believe	Yes	Trustworthy sources ( e.g., healthcare professionals, government websites)		Yes	The vaccine is cause severe side effects		Do not believe	Yes	Public service announcements Education campaigns		Yes	Yes	Vaccines are not effective Vaccines are not safe Vaccines contain harmful substances Vaccines causes autism		Do not believe	Yes	Education campaigns		Yes	1	1
19	Male	2nd year	Yes	2		Multiple times a day	Yes	Somewhat	No					Availability of the vaccine Efficacy of the vaccine Safety of the vaccine		Very concerned	1			Yes	The vaccine alters DNA		Do not believe	Yes	Trustworthy sources ( e.g., healthcare professionals, government websites)		Yes	The vaccine is cause severe side effects		Do not believe	Yes	Public service announcements		Yes	Yes	Vaccines are not effective		Do not believe	Yes	Fact-checking posts		Yes	1	1
22	Male	2nd year	Yes	2		Once a week	Yes	A great deal	Yes	Twitter chat		Increased my knowledge about COVID-19 vaccines		Safety of the vaccine		Very concerned	1			Yes	The vaccine causes infertility		Do not believe	Yes	Trustworthy sources ( e.g., healthcare professionals, government websites)		Yes	The vaccine is not safe		Do not believe	Yes	Education campaigns		Yes	Yes	Vaccines contain harmful substances		Do not believe	Yes	Public service announcements		Yes	1	1
22	Female	3rd year	Yes	2		A few times a week	Yes	A great deal	Yes	Twitter chat		Encouraged me to get vaccinated		Political beliefs Advice from healthcare proffesionals Efficacy of the vaccine		Somewhat concerned	1			Yes	The vaccine is a tool for population control		Do not believe	Yes	Fact-checking websites ( e.g., Snopes, FactCheck.org)		Yes	The vaccine is cause severe side effects		Do not believe	Yes	Education campaigns		No	Yes	Vaccines contain harmful substances		Somewhat believe	Yes	Education campaigns		No	1	1
20	Female	2nd year	Yes	4	Writco	A few times a week	Yes	Somewhat	No					Availability of the vaccine Safety of the vaccine Efficacy of the vaccine		Very concerned	3	Other	Haven't made time to go get it.	Yes	The vaccine alters DNA		Do not believe	Yes	Trustworthy sources ( e.g., healthcare professionals, government websites)		Yes	The vaccine is cause severe side effects		Do not believe	Yes	Education campaigns		Yes	No				Yes	Education campaigns Public service announcements		Yes	0	1
23	Male	4th year	Yes	2		Multiple times a day	Yes	A great deal	Yes	WhatsApp group		Changed my attitude towards COVID-19 vaccines		Efficacy of the vaccine Safety of the vaccine Government recommendation		Very concerned	1			Yes	The vaccine alters DNA		Do not believe	Yes	Trustworthy sources ( e.g., healthcare professionals, government websites)		Yes	The vaccine is cause severe side effects		Do not believe	No				No				No				1	1
21	Female	3rd year	Yes	1		A few times a week	Yes	A great deal	No					Efficacy of the vaccine		Very concerned	2	Concern about vaccine efficacy		No				No	Trustworthy sources ( e.g., healthcare professionals, government websites)		No				Yes	Fact-checking posts		Yes	No				No				0	1
23	Male	3rd year	No				Yes	Somewhat	Yes	Facebook group or page		Increased my knowledge about COVID-19 vaccines Encouraged me to get vaccinated Changed my attitude towards COVID-19 vaccines		Safety of the vaccine Efficacy of the vaccine Religious or cultural beliefs Influence of family and friends		Very concerned	1			No				Yes	Personal research Trustworthy sources ( e.g., healthcare professionals, government websites)		Yes	The vaccine is not safe		Completely believe	Yes	Fact-checking posts Education campaigns		Yes	Yes	Vaccines are not safe		Completely believe	Yes	Education campaigns		Yes	1	1
21	Male	3rd year	No				Yes	Somewhat	No					Availability of the vaccine Government recommendation Advice from healthcare proffesionals		Somewhat concerned	1			Yes	The vaccine is a tool for population control		Somewhat believe	No	Fact-checking websites ( e.g., Snopes, FactCheck.org)		No				Yes	Education campaigns		Yes	Yes	Vaccines are not safe		Somewhat believe	Yes	Public service announcements		Yes	1	1
21	Male	3rd year	Yes	2		Rarely	Yes	A great deal	No					Safety of the vaccine		Very concerned	1			Yes	The vaccine alters DNA		Do not believe	Yes	Trustworthy sources ( e.g., healthcare professionals, government websites)		Yes	The vaccine is cause severe side effects		Do not believe	Yes	Public service announcements Education campaigns		Yes	Yes	Vaccines are not effective		Do not believe	Yes	Fact-checking posts Public service announcements		Yes	1	1
24	Female	4th year	No				Yes	A great deal	No					Availability of the vaccine Efficacy of the vaccine		Very concerned	1			Yes	The vaccine causes infertility The vaccine alters DNA		Somewhat believe	Yes	Trustworthy sources ( e.g., healthcare professionals, government websites)		Yes	The vaccine is not safe		Somewhat believe	No				Yes	Vaccines contain harmful substances		Do not believe	No				1	1
26	Male	4th year	No				Yes	A little	No					Efficacy of the vaccine		Somewhat concerned	1			Yes	The vaccine alters DNA		Do not believe	Yes	Personal research		No				No				Yes	Vaccines contain harmful substances		Somewhat believe	No				1	1
25	Male	4th year	Yes	2		Daily	Yes	A great deal	No					Safety of the vaccine		Very concerned	2	Concerns about vaccine safety		Yes	The vaccine causes infertility		Somewhat believe	Yes	Fact-checking websites ( e.g., Snopes, FactCheck.org)		Yes	The vaccine is not safe		Somewhat believe	No				Yes	Vaccines are not effective		Somewhat believe	No				0	1
21	Female	2nd year	Yes	1		Daily	Yes	Somewhat	No					Safety of the vaccine		Very concerned	2	Concerns about vaccine safety		No				Yes	Other Fact-checking websites ( e.g., Snopes, FactCheck.org)	Vaccine safety	Yes	The vaccine is not safe		Somewhat believe	Yes	Fact-checking posts		No	Yes	Vaccines are not safe		Do not know/Not sure	Yes	Fact-checking posts		No	0	1
20	Male	2nd year	No				No		No					Safety of the vaccine Efficacy of the vaccine		Very concerned	2	Concerns about vaccine safety Concern about vaccine efficacy		Yes	The vaccine causes infertility The vaccine alters DNA		Somewhat believe	Yes	Trustworthy sources ( e.g., healthcare professionals, government websites)		Yes	The vaccine is cause severe side effects		Do not believe	Yes	Posts from healthcare professionals		No	Yes	Vaccines contain harmful substances Vaccines are not effective Vaccines are not safe		Do not believe	Yes	Education campaigns		No	0	1
20	Female	2nd year	Yes	2	Writco	A few times a week	Yes	A great deal	Yes	Twitter chat		Increased my knowledge about COVID-19 vaccines		Safety of the vaccine Government recommendation Influence of family and friends		Very concerned	1			Yes	The vaccine causes infertility		Do not believe	Yes	Trustworthy sources ( e.g., healthcare professionals, government websites)		Yes	The vaccine is cause severe side effects		Do not believe	Yes	Education campaigns Public service announcements Fact-checking posts		Yes	Yes	Vaccines contain harmful substances Vaccines causes autism Vaccines are not safe Vaccines are not effective		Do not believe	Yes	Public service announcements		No	1	1
24	Male	4th year	Yes	1		A few times a week	Yes	Somewhat	Yes	Twitter chat		Changed my attitude towards COVID-19 vaccines		Safety of the vaccine		Very concerned	3	Other	Haven't got time to get it	Yes	The vaccine causes infertility The vaccine alters DNA		Do not believe	Yes	Trustworthy sources ( e.g., healthcare professionals, government websites)		Yes	The vaccine is cause severe side effects		Do not believe	Yes	Public service announcements Posts from healthcare professionals		Yes	No				No				0	1
21	Female	3rd year	Yes	4		A few times a week	Yes	A great deal	No					Safety of the vaccine Government recommendation		Somewhat concerned	1			Yes	The vaccine causes infertility The vaccine alters DNA		Do not believe	Yes	Trustworthy sources ( e.g., healthcare professionals, government websites) Fact-checking websites ( e.g., Snopes, FactCheck.org)		Yes	The vaccine is cause severe side effects		Do not believe	Yes	Posts from healthcare professionals		Yes	No				No				1	1
22	Male	4th year	No				No		No					Availability of the vaccine		Not concerned	2	Lack of access to the vaccine		Yes	The vaccine causes infertility The vaccine alters DNA		Do not believe	Yes	Trustworthy sources ( e.g., healthcare professionals, government websites)		No				No				No				No				0	1
33	Female	3rd year	Yes	1		A few times a week	Yes	A little	Yes	WhatsApp group Facebook group or page		Did not impact my perspective on COVID-19 vaccines		Government recommendation Availability of the vaccine Safety of the vaccine		Very concerned	1			Yes	The vaccine causes infertility The vaccine alters DNA		Do not believe	Yes	Trustworthy sources ( e.g., healthcare professionals, government websites)		Yes	The vaccine is cause severe side effects		Do not believe	Yes	Education campaigns Public service announcements		Yes	No				No				1	1
21	Female	2nd year	Yes	1		A few times a week	Yes	Somewhat	Yes	Twitter chat Facebook group or page		Did not impact my perspective on COVID-19 vaccines		Government recommendation Safety of the vaccine		Very concerned	1			Yes	The vaccine causes infertility The vaccine alters DNA		Do not believe	Yes	Personal research Trustworthy sources ( e.g., healthcare professionals, government websites)		Yes	The vaccine is cause severe side effects		Do not believe	Yes	Public service announcements Fact-checking posts		No	Yes	Vaccines are not effective Vaccines are not safe Vaccines contain harmful substances		Do not believe	Yes	Education campaigns Public service announcements		No	1	1
21	Male	2nd year	No				No		No					Efficacy of the vaccine Availability of the vaccine Religious or cultural beliefs		Very concerned	2	Concern about vaccine efficacy		Yes	The vaccine causes infertility The vaccine contain microchips		Somewhat believe	Yes	Trustworthy sources ( e.g., healthcare professionals, government websites)		Yes	The vaccine is not safe The vaccine is cause severe side effects		Somewhat believe	Yes	Public service announcements		Yes	No				No				0	1
21	Male	2nd year	Yes	1		A few times a week	Yes	A little	Yes	Facebook group or page		Changed my attitude towards COVID-19 vaccines		Advice from healthcare proffesionals Efficacy of the vaccine Safety of the vaccine Availability of the vaccine		Somewhat concerned	4	Lack of information about the vaccine		Yes	The vaccine is a tool for population control		Somewhat believe	Yes	Personal research		Yes	The vaccine is not effective		Somewhat believe	Yes	Posts from healthcare professionals		No	Yes	Vaccines are not effective		Somewhat believe	Yes	Posts from healthcare professionals		Yes No	0	1
20	Male	2nd year	Yes	4		Multiple times a day	Yes	A great deal	No					Safety of the vaccine Political beliefs Religious or cultural beliefs		Very concerned	3	Concerns about vaccine safety		Yes	The vaccine is a tool for population control		Completely believe	Yes	Personal research		Yes	The vaccine is not effective		Completely believe	Yes	Education campaigns		No	Yes	Vaccines are not safe		Somewhat believe	Yes	Posts from healthcare professionals		Don't know/Not sure	0	1
23	Male	4th year	Yes	1		Multiple times a day	Yes	A little	Yes	Facebook group or page Twitter chat		Increased my knowledge about COVID-19 vaccines		Safety of the vaccine Efficacy of the vaccine Government recommendation Availability of the vaccine Influence of family and friends		Very concerned	1			Yes	The vaccine causes infertility The vaccine alters DNA		Do not believe	Yes	Trustworthy sources ( e.g., healthcare professionals, government websites)		Yes	The vaccine is cause severe side effects		Somewhat believe	No				Yes	Vaccines contain harmful substances Vaccines are not safe Vaccines are not effective		Do not believe	No				1	1
33	Male	3rd year	Yes	2		Multiple times a day	Yes	Somewhat	Yes	Facebook group or page Twitter chat WhatsApp group		Increased my knowledge about COVID-19 vaccines Changed my attitude towards COVID-19 vaccines		Safety of the vaccine Efficacy of the vaccine Government recommendation		Very concerned	1			Yes	The vaccine causes infertility The vaccine alters DNA		Do not believe	Yes	Trustworthy sources ( e.g., healthcare professionals, government websites) Personal research		Yes	The vaccine is cause severe side effects		Do not believe	Yes	Education campaigns Public service announcements		Yes	No				No				1	1
28	Female	4th year	Yes	4		A few times a week	Yes	A little	No					Safety of the vaccine Efficacy of the vaccine Availability of the vaccine Government recommendation Influence of family and friends		Very concerned	1			Yes	The vaccine causes infertility The vaccine alters DNA		Somewhat believe	Yes	Trustworthy sources ( e.g., healthcare professionals, government websites) Fact-checking websites ( e.g., Snopes, FactCheck.org)		Yes	The vaccine is cause severe side effects		Somewhat believe	Yes	Public service announcements Education campaigns		Yes	Yes	Vaccines are not effective Vaccines are not safe Vaccines contain harmful substances		Do not believe	Yes	Public service announcements		No	1	1
20	Female	2nd year	No				No		No					Safety of the vaccine Efficacy of the vaccine Religious or cultural beliefs		Very concerned	2	Concerns about vaccine safety Concern about vaccine efficacy Religious or cultural beliefs		No				Don't know/Not sure	Fact-checking websites ( e.g., Snopes, FactCheck.org)		No				Yes	Fact-checking posts Public service announcements		Yes	Yes	Vaccines are not effective Vaccines are not safe		Somewhat believe	Yes	Fact-checking posts Public service announcements		Yes	0	1
19	Female	2nd year	Yes	1		Rarely	Yes	A little	Yes	WhatsApp group Facebook group or page		Increased my knowledge about COVID-19 vaccines		Availability of the vaccine Influence of family and friends Safety of the vaccine Efficacy of the vaccine Advice from healthcare proffesionals Government recommendation		Very concerned	1			Yes	The vaccine causes infertility		Do not believe	Yes	Personal research		Yes	The vaccine is cause severe side effects The vaccine contains harmful substances		Do not believe	Yes	Education campaigns		No	Yes	Vaccines contain harmful substances		Do not believe	Yes	Education campaigns		No	1	1
20	Female	2nd year	No				Yes	Somewhat	No					Advice from healthcare proffesionals Government recommendation Influence of family and friends		Somewhat concerned	1			Yes	The vaccine causes infertility The vaccine alters DNA		Somewhat believe	Yes	Trustworthy sources ( e.g., healthcare professionals, government websites)		Yes	The vaccine is cause severe side effects The vaccine is not effective		Do not believe	Yes	Education campaigns Public service announcements		Yes	No				No				1	1
20	Male	2nd year	Yes	4		Multiple times a day	Yes	A great deal	No					Influence of family and friends		Very concerned	1			Yes	The vaccine causes infertility The vaccine alters DNA		Do not believe	Yes	Trustworthy sources ( e.g., healthcare professionals, government websites)		Yes	The vaccine is cause severe side effects		Do not believe	Yes	Posts from healthcare professionals		Yes	Yes	Vaccines are not effective Vaccines are not safe Vaccines contain harmful substances		Do not believe	Yes	Education campaigns Public service announcements		No	1	1
21	Female	3rd year	Yes			Never	Yes	Somewhat	Yes							Very concerned	1			Yes			Somewhat believe	Yes			Yes			Do not believe	Yes			Yes	Yes			Do not believe	Yes			Yes	1	1
22	Male	3rd year	Yes			Daily	Yes	A great deal	Yes							Very concerned	1			Yes			Completely believe	Yes			Yes			Completely believe	Yes			Yes	Yes			Completely believe	No				1	1
19	Female	2nd year	Yes			A few times a week	No		No							Somewhat concerned	2			Yes			Do not believe	Don't know/Not sure			Yes			Don't know/Not sure	Yes			No	Yes			Do not believe	Yes			Yes	0	1
21	Female	3rd year	Yes	2		Daily	Yes	A little	No					Availability of the vaccine Influence of family and friends Advice from healthcare proffesionals		Very concerned	1			Yes	The vaccine causes infertility The vaccine alters DNA The vaccine is a tool for population control		Somewhat believe	Yes	Fact-checking websites ( e.g., Snopes, FactCheck.org)		Yes	The vaccine is not effective		Do not believe	Yes	Posts from healthcare professionals Public service announcements		Don't know/Not sure	Yes	Vaccines causes autism		Somewhat believe	No				1	1
23	Male	3rd year	Yes	2		Once a week	Yes	A great deal	Yes	Twitter chat		Increased my knowledge about COVID-19 vaccines		Influence of family and friends Efficacy of the vaccine Government recommendation		Very concerned	1			No				Yes	Trustworthy sources ( e.g., healthcare professionals, government websites)		Yes	The vaccine is cause severe side effects		Do not believe	No				Yes	Vaccines contain harmful substances		Do not believe	No				1	1
22	Female	3rd year	Yes	1		Once a week	Yes	A little	No					Safety of the vaccine Influence of family and friends Government recommendation Advice from healthcare proffesionals		Very concerned	2	Concerns about vaccine safety Lack of information about the vaccine		Yes	The vaccine is a tool for population control		Somewhat believe	Yes	Trustworthy sources ( e.g., healthcare professionals, government websites)		Yes	The vaccine is not safe The vaccine is cause severe side effects		Somewhat believe	Yes	Posts from healthcare professionals Public service announcements		Yes	Yes	Vaccines are not safe Vaccines contain harmful substances Vaccines are not effective		Somewhat believe	Yes	Public service announcements Posts from healthcare professionals		Yes	0	1
22	Male	3rd year	Yes	1		Rarely	Yes	A great deal	Yes	Facebook group or page		Changed my attitude towards COVID-19 vaccines		Influence of family and friends Safety of the vaccine Advice from healthcare proffesionals		Very concerned	1			Yes	The vaccine causes infertility		Do not believe	Yes	Trustworthy sources ( e.g., healthcare professionals, government websites)		Yes	The vaccine is cause severe side effects		Do not believe	Yes	Public service announcements		Yes	Yes	Vaccines are not safe		Somewhat believe	Yes	Public service announcements		Yes	1	1
25	Female	4th year	Yes	3		Never	Yes	Somewhat	Yes	Twitter chat		Increased my knowledge about COVID-19 vaccines		Influence of family and friends Safety of the vaccine Government recommendation		Very concerned	1			Yes	The vaccine causes infertility		Somewhat believe	Yes	Trustworthy sources ( e.g., healthcare professionals, government websites)		Yes	The vaccine is not safe The vaccine is cause severe side effects		Do not believe	Yes	Public service announcements		Yes	Yes	Vaccines causes autism		Somewhat believe	Yes	Public service announcements		No	1	1
25	Female	4th year	No				No		No					Other	Knowledge	Not concerned	2	Lack of access to the vaccine		No				No	Personal research		No				No				No				No				0	1
21	Female	3rd year	Yes	1		Once a week	Yes	Somewhat	Yes	Facebook group or page		Increased my knowledge about COVID-19 vaccines Encouraged me to get vaccinated Changed my attitude towards COVID-19 vaccines		Safety of the vaccine Efficacy of the vaccine		Somewhat concerned	1			Yes	The vaccine causes infertility		Do not believe	Yes	Trusting your instincts/intuition		Yes	The vaccine is cause severe side effects		Do not believe	No				Yes	Vaccines are not effective		Do not believe	No				1	1
23	Male	3rd year	No				Yes	A little	Yes	Twitter chat		Changed my attitude towards COVID-19 vaccines		Advice from healthcare proffesionals Influence of family and friends Government recommendation		Very concerned	1			Yes	The vaccine is a tool for population control		Don't know/Not sure	Yes	Personal research Fact-checking websites ( e.g., Snopes, FactCheck.org)		Yes	The vaccine is cause severe side effects		Somewhat believe	Yes	Public service announcements		Yes	Yes	Vaccines are not safe		Do not believe	Yes	Fact-checking posts		No	1	1
22	Female	4th year	Yes	2		Rarely	Yes	Somewhat	Yes	Twitter chat		Changed my attitude towards COVID-19 vaccines		Efficacy of the vaccine Availability of the vaccine Government recommendation		Very concerned	1			Yes	The vaccine is a tool for population control		Do not believe	Yes	Personal research		Yes	The vaccine is cause severe side effects		Somewhat believe	Yes	Education campaigns		No Yes	Yes	Vaccines are not effective		Somewhat believe	No				1	1
21	Female	3rd year	Yes	1		A few times a week	Yes	A great deal	Yes	Facebook group or page		Increased my knowledge about COVID-19 vaccines		Efficacy of the vaccine Government recommendation Advice from healthcare proffesionals		Very concerned	1			Yes	The vaccine is a tool for population control		Somewhat believe	Yes	Trustworthy sources ( e.g., healthcare professionals, government websites)		Yes	The vaccine is cause severe side effects		Somewhat believe	Yes	Education campaigns		Yes	Yes	Vaccines are not safe		Do not believe	No				1	1
21	Female	3rd year	Yes	4		A few times a week	Yes	A great deal	No					Safety of the vaccine Efficacy of the vaccine Influence of family and friends Advice from healthcare proffesionals		Somewhat concerned	1			Yes	The vaccine is a tool for population control The vaccine alters DNA The vaccine causes infertility Other	It causes death 2 years after vaccination	Somewhat believe	Yes	Trustworthy sources ( e.g., healthcare professionals, government websites) Fact-checking websites ( e.g., Snopes, FactCheck.org) Personal research		Yes	The vaccine is cause severe side effects The vaccine is not safe The vaccine is not effective		Somewhat believe	Yes	Education campaigns Public service announcements Posts from healthcare professionals		Yes	Yes	Vaccines are not effective Vaccines are not safe Vaccines contain harmful substances Vaccines causes autism		Somewhat believe	Yes	Posts from healthcare professionals Education campaigns Public service announcements		Yes	1	1
22	Male	3rd year	Yes	1		A few times a week	Yes	A great deal	Yes	WhatsApp group Facebook group or page		Changed my attitude towards COVID-19 vaccines		Safety of the vaccine Efficacy of the vaccine Government recommendation		Very concerned	1			Yes	The vaccine contain microchips The vaccine causes infertility The vaccine alters DNA The vaccine is a tool for population control		Do not believe	Yes	Trustworthy sources ( e.g., healthcare professionals, government websites) Fact-checking websites ( e.g., Snopes, FactCheck.org) Personal research		Yes	The vaccine is not effective The vaccine is cause severe side effects		Do not believe	Yes	Fact-checking posts Public service announcements Education campaigns Posts from healthcare professionals		Yes	Yes	Vaccines are not effective Vaccines contain harmful substances		Do not believe	Yes	Fact-checking posts Public service announcements Education campaigns Posts from healthcare professionals		Yes	1	1
20	Female	2nd year	Yes	1		Multiple times a day	Yes	A little	No					Safety of the vaccine Availability of the vaccine Religious or cultural beliefs		Very concerned	1			Yes	The vaccine is a tool for population control		Do not believe	Yes	Personal research		No				Yes	Posts from healthcare professionals		Yes	Yes	Vaccines are not safe		Do not believe	Yes	Public service announcements		Yes	1	1
25	Male	4th year	Yes	3		A few times a week	Yes	Somewhat	No					Safety of the vaccine Efficacy of the vaccine		Very concerned	2	Concerns about vaccine safety Concern about vaccine efficacy		Yes	The vaccine is a tool for population control		Do not believe	Yes	Trustworthy sources ( e.g., healthcare professionals, government websites) Personal research		Yes	The vaccine is cause severe side effects The vaccine is not safe The vaccine is not effective		Somewhat believe	Yes	Public service announcements Education campaigns Posts from healthcare professionals		Yes	Yes	Vaccines are not safe		Do not believe	Yes	Posts from healthcare professionals		Yes	0	1
21	Male	3rd year	Yes	2		Rarely	Yes	A great deal	Yes	Twitter chat WhatsApp group		Changed my attitude towards COVID-19 vaccines		Safety of the vaccine Religious or cultural beliefs		Very concerned	2	Concerns about vaccine safety		Yes	The vaccine is a tool for population control		Don't know/Not sure	Yes	Trusting your instincts/intuition		Yes	The vaccine is cause severe side effects		Don't know/Not sure	Yes	Public service announcements		No	Yes	Vaccines contain harmful substances		Somewhat believe	Yes	Public service announcements		No	0	1
20	Male	3rd year	Yes	1		Never	Yes	Somewhat	No					Safety of the vaccine		Somewhat concerned	1			Yes	The vaccine causes infertility		Do not believe	Yes	Trustworthy sources ( e.g., healthcare professionals, government websites) Fact-checking websites ( e.g., Snopes, FactCheck.org)		Yes	The vaccine is cause severe side effects		Do not believe	Yes	Fact-checking posts		Yes	Yes	Vaccines are not safe		Do not believe	Yes	Fact-checking posts		Yes	1	1
23	Female	4th year	Yes	1		A few times a week	Yes	A great deal	No					Safety of the vaccine Efficacy of the vaccine Availability of the vaccine Advice from healthcare proffesionals		Very concerned	1			No				Yes	Trustworthy sources ( e.g., healthcare professionals, government websites)		Yes	The vaccine contains harmful substances		Do not believe	No				Yes	Vaccines are not effective Vaccines are not safe Vaccines contain harmful substances		Do not believe	No				1	1
23	Male	3rd year	Yes	6		Once a week	Yes	Somewhat	Yes	WhatsApp group Facebook group or page		Increased my knowledge about COVID-19 vaccines		Safety of the vaccine		Very concerned	1			Yes	The vaccine causes infertility		Somewhat believe	Yes	Trustworthy sources ( e.g., healthcare professionals, government websites)		Yes	The vaccine is not safe The vaccine is cause severe side effects		Do not believe	Yes	Posts from healthcare professionals		Yes	Yes	Vaccines are not safe		Do not believe	Yes	Fact-checking posts Posts from healthcare professionals		No	1	1
34	Male	3rd year	Yes	2		A few times a week	Yes	Somewhat	Yes	Twitter chat Facebook group or page WhatsApp group		Changed my attitude towards COVID-19 vaccines		Efficacy of the vaccine Safety of the vaccine Influence of family and friends Government recommendation Availability of the vaccine		Very concerned	1			Yes	The vaccine causes infertility The vaccine is a tool for population control		Do not believe	Yes	Trustworthy sources ( e.g., healthcare professionals, government websites) Personal research Fact-checking websites ( e.g., Snopes, FactCheck.org)		Yes	The vaccine is not effective The vaccine is cause severe side effects		Somewhat believe	Yes	Public service announcements		Yes	Yes	Vaccines contain harmful substances Vaccines are not effective Vaccines are not safe		Do not believe	Yes	Public service announcements Posts from healthcare professionals		No	1	1
25	Male	4th year	Yes	2		Rarely	Yes	A great deal	Yes	Twitter chat WhatsApp group		Increased my knowledge about COVID-19 vaccines		Safety of the vaccine Availability of the vaccine Influence of family and friends Government recommendation		Very concerned	3	Lack of information about the vaccine		Yes	The vaccine causes infertility		Somewhat believe	Yes	Trustworthy sources ( e.g., healthcare professionals, government websites)		Yes	The vaccine contains harmful substances		Somewhat believe	Yes	Public service announcements		Yes	Yes	Vaccines are not effective Vaccines are not safe		Somewhat believe	Yes	Posts from healthcare professionals Public service announcements		No	0	1
19	Female	2nd year	No				Yes	A great deal	Yes	Facebook group or page Other	Tiktok videos	Increased my knowledge about COVID-19 vaccines Changed my attitude towards COVID-19 vaccines		Availability of the vaccine Influence of family and friends		Very concerned	1			Yes	The vaccine causes infertility The vaccine is a tool for population control		Somewhat believe	Yes	Trustworthy sources ( e.g., healthcare professionals, government websites) Personal research		Yes	The vaccine is cause severe side effects The vaccine is not effective		Do not believe	Yes	Public service announcements Posts from healthcare professionals		Yes	Yes	Vaccines contain harmful substances		Somewhat believe	Yes	Public service announcements Posts from healthcare professionals		No	1	1
22	Female	4th year	Yes	1		A few times a week	Yes	A great deal	Yes	Facebook group or page Twitter chat WhatsApp group		Changed my attitude towards COVID-19 vaccines		Influence of family and friends		Very concerned	1			Yes	The vaccine causes infertility		Somewhat believe	Yes	Trustworthy sources ( e.g., healthcare professionals, government websites)		Yes	The vaccine is cause severe side effects The vaccine is not effective		Somewhat believe	Yes	Public service announcements		Yes	Yes	Vaccines are not effective Vaccines are not safe Vaccines contain harmful substances		Do not believe	Yes	Public service announcements		No	1	1
20	Female	2nd year	Yes	1		A few times a week	Yes	A great deal	Yes	Facebook group or page		Increased my knowledge about COVID-19 vaccines		Availability of the vaccine Influence of family and friends Advice from healthcare proffesionals		Very concerned	1			Yes	The vaccine causes infertility		Somewhat believe	Yes	Trustworthy sources ( e.g., healthcare professionals, government websites)		Yes	The vaccine is cause severe side effects The vaccine is not effective		Somewhat believe	Yes	Public service announcements		Yes	Yes	Vaccines contain harmful substances Other	The vaccine cause cancer	Do not believe	Yes	Public service announcements		No	1	1
23	Male	3rd year	No				Yes	A little	No					Safety of the vaccine		Not concerned	2	Concerns about vaccine safety		Yes	The vaccine causes infertility		Somewhat believe	Yes	Trusting your instincts/intuition		Yes	The vaccine is cause severe side effects		Somewhat believe	Yes	Fact-checking posts		Yes	Yes	Vaccines are not safe		Somewhat believe	Yes	Public service announcements		No	0	1
23	Male	4th year	No				Yes	A little	Yes	Facebook group or page WhatsApp group		Increased my knowledge about COVID-19 vaccines Changed my attitude towards COVID-19 vaccines		Safety of the vaccine		Very concerned	2	Concerns about vaccine safety		Yes	The vaccine causes infertility		Somewhat believe	Yes	Trustworthy sources ( e.g., healthcare professionals, government websites)		Yes	The vaccine is cause severe side effects The vaccine is not safe		Somewhat believe	Yes	Public service announcements		Yes	Yes	Vaccines contain harmful substances Vaccines are not safe		Somewhat believe	Yes	Public service announcements		Yes	0	1
21	Male	2nd year	Yes	1		Rarely	Yes	A great deal	Yes	Facebook group or page		Increased my knowledge about COVID-19 vaccines Changed my attitude towards COVID-19 vaccines		Influence of family and friends Advice from healthcare proffesionals		Very concerned	1			Yes	The vaccine causes infertility		Do not believe	Yes	Trustworthy sources ( e.g., healthcare professionals, government websites)		Yes	The vaccine is cause severe side effects The vaccine contains harmful substances		Somewhat believe	Yes	Public service announcements		Yes	Yes	Vaccines are not safe Vaccines are not effective		Somewhat believe	Yes	Public service announcements		Yes	1	1
22	Female	4th year	Yes	1		A few times a week	Yes	Somewhat	Yes	Twitter chat Facebook group or page Other	Tiktok videos	Changed my attitude towards COVID-19 vaccines Increased my knowledge about COVID-19 vaccines		Availability of the vaccine Influence of family and friends		Very concerned	1			Yes	The vaccine causes infertility		Do not believe	Yes	Trustworthy sources ( e.g., healthcare professionals, government websites)		Yes	The vaccine is cause severe side effects		Somewhat believe	Yes	Public service announcements		Yes	Yes	Vaccines contain harmful substances		Somewhat believe	Yes	Public service announcements		No	1	1
20	Male	2nd year	Yes	2		A few times a week	Yes	Somewhat	Yes	Facebook group or page Twitter chat		Increased my knowledge about COVID-19 vaccines Changed my attitude towards COVID-19 vaccines		Availability of the vaccine Government recommendation Influence of family and friends		Very concerned	1			Yes	The vaccine causes infertility		Somewhat believe	Yes	Trustworthy sources ( e.g., healthcare professionals, government websites) Personal research		Yes	The vaccine is cause severe side effects The vaccine is not effective		Somewhat believe	Yes	Public service announcements		Yes	Yes	Vaccines contain harmful substances		Somewhat believe	Yes	Public service announcements Fact-checking posts		No	1	1
19	Male	2nd year	Yes	1		Once a week	Yes	Somewhat	Yes	Twitter chat Facebook group or page		Increased my knowledge about COVID-19 vaccines Encouraged me to get vaccinated		Safety of the vaccine Availability of the vaccine Government recommendation		Somewhat concerned	1			No				Yes	Trustworthy sources ( e.g., healthcare professionals, government websites)		Yes	The vaccine is cause severe side effects The vaccine contains harmful substances		Somewhat believe	Yes	Posts from healthcare professionals		No	No				Yes	Public service announcements Posts from healthcare professionals		Yes	1	1
22	Female	4th year	Yes	1		A few times a week	Yes	A great deal	Yes	WhatsApp group		Encouraged me to get vaccinated		Availability of the vaccine Influence of family and friends Government recommendation Advice from healthcare proffesionals		Very concerned	1			Yes	The vaccine causes infertility		Somewhat believe	Yes	Trustworthy sources ( e.g., healthcare professionals, government websites) Personal research		Yes	The vaccine is cause severe side effects		Somewhat believe	Yes	Public service announcements Posts from healthcare professionals		Yes	Yes	Vaccines contain harmful substances		Do not believe	Yes	Fact-checking posts Public service announcements		No	1	1
22	Male	3rd year	Yes	1		Once a week	Yes	A little	Yes	Twitter chat Facebook group or page		Increased my knowledge about COVID-19 vaccines		Advice from healthcare proffesionals Availability of the vaccine		Very concerned	1			Yes	The vaccine causes infertility		Somewhat believe	Yes	Trustworthy sources ( e.g., healthcare professionals, government websites) Fact-checking websites ( e.g., Snopes, FactCheck.org)		Yes	The vaccine is cause severe side effects The vaccine contains harmful substances		Somewhat believe	Yes	Public service announcements Fact-checking posts		Yes	Yes	Vaccines contain harmful substances Vaccines are not effective		Do not believe	Yes	Public service announcements		No	1	1
35	Male	4th year	Yes	1		A few times a week	Yes	A little	Yes	Facebook group or page WhatsApp group		Increased my knowledge about COVID-19 vaccines Changed my attitude towards COVID-19 vaccines		Government recommendation Availability of the vaccine		Very concerned	1			Yes	The vaccine is a tool for population control The vaccine causes infertility		Do not believe	Yes	Trustworthy sources ( e.g., healthcare professionals, government websites) Personal research Fact-checking websites ( e.g., Snopes, FactCheck.org)		Yes	The vaccine is cause severe side effects The vaccine contains harmful substances		Don't know/Not sure	Yes	Public service announcements Fact-checking posts Posts from healthcare professionals		Yes	Yes	Vaccines contain harmful substances Vaccines are not effective Vaccines are not safe		Do not believe	Yes	Public service announcements Fact-checking posts Education campaigns Posts from healthcare professionals		No	1	1
20	Male	2nd year	Yes	4		Rarely	Yes	Somewhat	Yes	Facebook group or page WhatsApp group		Did not impact my perspective on COVID-19 vaccines		Safety of the vaccine Efficacy of the vaccine		Very concerned	2	Concern about vaccine efficacy Concerns about vaccine safety		Yes	The vaccine causes infertility The vaccine is a tool for population control		Somewhat believe	Yes	Trusting your instincts/intuition		Yes	The vaccine is not effective The vaccine is not safe The vaccine is cause severe side effects The vaccine contains harmful substances		Somewhat believe	Yes	Posts from healthcare professionals Public service announcements		No	Yes	Vaccines contain harmful substances Vaccines are not safe Vaccines are not effective		Somewhat believe	Yes	Public service announcements Posts from healthcare professionals		No	0	1
20	Female	2nd year	Yes	4		Rarely	Yes	Somewhat	Yes	WhatsApp group		Increased my knowledge about COVID-19 vaccines		Influence of family and friends		Very concerned	1			Yes	The vaccine causes infertility The vaccine is a tool for population control		Somewhat believe	Yes	Personal research Trusting your instincts/intuition		Yes	The vaccine is cause severe side effects The vaccine contains harmful substances		Do not believe	Yes	Public service announcements		No	Yes	Vaccines contain harmful substances Vaccines are not safe Vaccines are not effective		Somewhat believe	Yes	Public service announcements Posts from healthcare professionals		No	1	1
20	Female	3rd year	Yes	1		A few times a week	Yes	Somewhat	Yes	Twitter chat Facebook group or page WhatsApp group		Increased my knowledge about COVID-19 vaccines		Safety of the vaccine Influence of family and friends Government recommendation Advice from healthcare proffesionals		Very concerned	1			Yes	The vaccine causes infertility The vaccine is a tool for population control		Somewhat believe	Yes	Fact-checking websites ( e.g., Snopes, FactCheck.org) Trustworthy sources ( e.g., healthcare professionals, government websites)		Yes	The vaccine is not safe The vaccine is not effective The vaccine is cause severe side effects		Somewhat believe	Yes	Public service announcements Fact-checking posts		Yes	Yes	Vaccines contain harmful substances Vaccines are not safe		Somewhat believe	Yes	Public service announcements		Yes	1	1
21	Male	2nd year	Yes	2		Multiple times a day	Yes	A great deal	Yes	WhatsApp group		Changed my attitude towards COVID-19 vaccines		Safety of the vaccine		Somewhat concerned	2	Concerns about vaccine safety		Yes	The vaccine causes infertility		Somewhat believe	Yes	Fact-checking websites ( e.g., Snopes, FactCheck.org)		No				Yes	Public service announcements		Yes	No				No				0	1
19	Female	2nd year	Yes	4		A few times a week	Yes	A great deal	Yes	WhatsApp group Other	Tiktok videos	Increased my knowledge about COVID-19 vaccines Changed my attitude towards COVID-19 vaccines		Influence of family and friends Availability of the vaccine		Very concerned	1			Yes	The vaccine causes infertility		Somewhat believe	Yes	Trustworthy sources ( e.g., healthcare professionals, government websites)		Yes	The vaccine is cause severe side effects Other	Vaccine increase the risk of cancer	Somewhat believe	Yes	Public service announcements		Yes	Yes	Vaccines contain harmful substances Vaccines are not effective Vaccines are not safe		Do not believe	No				1	1
22	Male	4th year	Yes	2		A few times a week	Yes	A great deal	Yes	Twitter chat Facebook group or page		Increased my knowledge about COVID-19 vaccines Changed my attitude towards COVID-19 vaccines		Safety of the vaccine Efficacy of the vaccine		Very concerned	2	Concerns about vaccine safety		Yes	The vaccine alters DNA		Somewhat believe	Yes	Trustworthy sources ( e.g., healthcare professionals, government websites)		Yes	The vaccine is cause severe side effects Other	Vaccine makes one turn into a zombie	Somewhat believe	No				Yes	Vaccines contain harmful substances		Somewhat believe	Yes	Public service announcements		No	0	1
20	Female	2nd year	Yes	7		A few times a week	Yes	A great deal	Yes	Twitter chat Facebook group or page WhatsApp group		Increased my knowledge about COVID-19 vaccines Changed my attitude towards COVID-19 vaccines		Safety of the vaccine		Very concerned	2	Concerns about vaccine safety		Yes	The vaccine causes infertility		Somewhat believe	Yes	Trustworthy sources ( e.g., healthcare professionals, government websites)		Yes	The vaccine is cause severe side effects		Somewhat believe	Yes	Public service announcements Posts from healthcare professionals		Yes	Yes	Vaccines contain harmful substances		Do not believe	Yes	Education campaigns Public service announcements		No	0	1
24	Male	4th year	Yes	2		A few times a week	Yes	A great deal	Yes	Twitter chat		Increased my knowledge about COVID-19 vaccines		Efficacy of the vaccine		Very concerned	2	Concern about vaccine efficacy		Yes	The vaccine causes infertility		Somewhat believe	Yes	Trustworthy sources ( e.g., healthcare professionals, government websites)		Yes	The vaccine is cause severe side effects The vaccine contains harmful substances		Somewhat believe	Yes	Posts from healthcare professionals		No	Yes	Vaccines are not safe Vaccines contain harmful substances Vaccines are not effective		Somewhat believe	Yes	Public service announcements Education campaigns		No	0	1
24	Male	4th year	Yes	4		A few times a week	Yes	A little	Yes	Twitter chat		Increased my knowledge about COVID-19 vaccines Encouraged me to get vaccinated		Availability of the vaccine Government recommendation Advice from healthcare proffesionals Safety of the vaccine		Somewhat concerned	1			Yes	The vaccine causes infertility The vaccine is a tool for population control		Do not believe	Yes	Trustworthy sources ( e.g., healthcare professionals, government websites)		Yes	The vaccine is cause severe side effects The vaccine is not effective		Do not believe	No				Yes	Vaccines are not effective Vaccines are not safe		Do not believe	No				1	1
42	Female	3rd year	Yes	1		Once a week	Yes	Somewhat	Yes	Facebook group or page		Increased my knowledge about COVID-19 vaccines		Government recommendation Influence of family and friends		Very concerned	1			Yes	The vaccine causes infertility		Somewhat believe	Yes	Trustworthy sources ( e.g., healthcare professionals, government websites)		Yes	The vaccine is cause severe side effects		Somewhat believe	Yes	Posts from healthcare professionals Public service announcements		Yes	Yes	Vaccines contain harmful substances		Do not believe	Yes	Fact-checking posts Public service announcements		No	1	2
22	Male	3rd year	Yes	2		A few times a week	Yes	A little	Yes	Twitter chat		Increased my knowledge about COVID-19 vaccines		Government recommendation Availability of the vaccine		Very concerned	1			Yes	The vaccine causes infertility The vaccine alters DNA		Somewhat believe	Yes	Trustworthy sources ( e.g., healthcare professionals, government websites)		Yes	The vaccine is cause severe side effects		Do not believe	Yes	Fact-checking posts Public service announcements		Yes	Yes	Vaccines contain harmful substances Vaccines are not safe		Do not believe	Yes	Public service announcements Fact-checking posts		No	1	1
21	Female	2nd year	Yes	4		A few times a week	Yes	Somewhat	No					Safety of the vaccine		Very concerned	2	Concerns about vaccine safety		Yes	The vaccine causes infertility The vaccine alters DNA The vaccine is a tool for population control		Somewhat believe	Yes	Personal research Trustworthy sources ( e.g., healthcare professionals, government websites)		Yes	The vaccine is cause severe side effects		Somewhat believe	Yes	Public service announcements		No	Yes	Vaccines contain harmful substances Vaccines are not safe Vaccines are not effective Other	Vaccine increase the risk of cancer	Somewhat believe	No				0	1
21	Female	3rd year	Yes	4		Once a week	Yes	A little	No					Safety of the vaccine		Very concerned	2	Concerns about vaccine safety		Yes	The vaccine causes infertility The vaccine alters DNA		Don't know/Not sure	Yes	Trustworthy sources ( e.g., healthcare professionals, government websites)		Yes	The vaccine is cause severe side effects		Do not believe	No				No				No				0	1
21	Female	3rd year	Yes	4		Rarely	Yes	A little	No					Influence of family and friends Government recommendation		Somewhat concerned	1			Yes	The vaccine causes infertility The vaccine alters DNA		Don't know/Not sure	Yes	Trustworthy sources ( e.g., healthcare professionals, government websites)		Yes	The vaccine is cause severe side effects		Do not believe	No				Yes	Vaccines are not safe Vaccines are not effective		Do not believe	No				1	1
23	Male	2nd year	Yes	2		Rarely	Yes	A little	Yes	Twitter chat		Increased my knowledge about COVID-19 vaccines Encouraged me to get vaccinated		Government recommendation Influence of family and friends Availability of the vaccine		Somewhat concerned	1			Yes	The vaccine causes infertility The vaccine alters DNA The vaccine is a tool for population control		Don't know/Not sure	Yes	Trustworthy sources ( e.g., healthcare professionals, government websites)		Yes	The vaccine is cause severe side effects		Do not believe	Yes	Public service announcements Posts from healthcare professionals		Yes	Yes	Vaccines contain harmful substances Vaccines are not safe		Do not believe	No				1	1
21	Male	3rd year	Yes	2		Rarely	Yes	A little	Yes	Twitter chat		Increased my knowledge about COVID-19 vaccines		Other	Geographic location	Very concerned	2	Other	Geographic location	Yes	The vaccine causes infertility The vaccine alters DNA		Don't know/Not sure	Yes	Trustworthy sources ( e.g., healthcare professionals, government websites)		Yes	The vaccine is cause severe side effects The vaccine is not effective		Somewhat believe	Yes	Public service announcements Posts from healthcare professionals		No	Yes	Vaccines are not safe Vaccines contain harmful substances Vaccines are not effective		Do not believe	Yes	Education campaigns Fact-checking posts Public service announcements		No	0	1
34	Male	3rd year	Yes	1		A few times a week	Yes	A little	Yes	Twitter chat Facebook group or page WhatsApp group		Increased my knowledge about COVID-19 vaccines		Government recommendation		Very concerned	1			Yes	The vaccine causes infertility The vaccine alters DNA The vaccine is a tool for population control		Somewhat believe	Yes	Trustworthy sources ( e.g., healthcare professionals, government websites)		Yes	The vaccine is cause severe side effects		Somewhat believe	Yes	Fact-checking posts Public service announcements Posts from healthcare professionals		Yes	No				No				1	1
20	Female	2nd year	Yes	1		Rarely	Yes	Somewhat	Yes	Facebook group or page		Increased my knowledge about COVID-19 vaccines Did not impact my perspective on COVID-19 vaccines		Safety of the vaccine		Very concerned	2	Concerns about vaccine safety		Yes	The vaccine causes infertility The vaccine alters DNA The vaccine is a tool for population control		Don't know/Not sure	Yes	Trustworthy sources ( e.g., healthcare professionals, government websites)		Yes	The vaccine is cause severe side effects		Do not believe	Yes	Posts from healthcare professionals		No	Yes	Vaccines are not safe Vaccines are not effective Vaccines contain harmful substances		Somewhat believe	Yes	Public service announcements Education campaigns		No	0	1
22	Male	4th year	Yes	2		Once a week	No		Yes	Twitter chat Facebook group or page		Increased my knowledge about COVID-19 vaccines Did not impact my perspective on COVID-19 vaccines		Government recommendation Influence of family and friends		Very concerned	1			Yes	The vaccine causes infertility		Somewhat believe	Yes	Trustworthy sources ( e.g., healthcare professionals, government websites)		Yes	The vaccine is cause severe side effects The vaccine is not effective		Do not believe	Yes	Posts from healthcare professionals		Yes	Yes	Vaccines contain harmful substances Vaccines are not safe		Do not believe	Yes	Education campaigns Public service announcements		No	1	1
20	Female	2nd year	Yes	4		Rarely	No		No					Availability of the vaccine Other	Geographic location	Not concerned	2	Lack of access to the vaccine		Yes	The vaccine causes infertility The vaccine alters DNA		Don't know/Not sure	Yes	Trustworthy sources ( e.g., healthcare professionals, government websites)		Yes	The vaccine is cause severe side effects		Do not believe	Yes	Posts from healthcare professionals		No	No				No				0	1
23	Male	4th year	Yes	2		Rarely	No		Yes	Twitter chat		Increased my knowledge about COVID-19 vaccines		Safety of the vaccine		Very concerned	2	Concerns about vaccine safety		Yes	The vaccine causes infertility The vaccine alters DNA		Somewhat believe	Yes	Trustworthy sources ( e.g., healthcare professionals, government websites)		No				No				No				No				0	1
24	Male	3rd year	Yes	4		Rarely	No		No					Government recommendation		Somewhat concerned	1			Yes	The vaccine causes infertility The vaccine alters DNA		Do not believe	Yes	Trustworthy sources ( e.g., healthcare professionals, government websites)		Yes	The vaccine is cause severe side effects The vaccine is not effective		Do not believe	Yes	Public service announcements		No	No				No				1	1
21	Female	3rd year	No				No		Yes	Other	Tiktok videos	Increased my knowledge about COVID-19 vaccines		Government recommendation		Very concerned	1			Yes	The vaccine causes infertility The vaccine alters DNA		Somewhat believe	Yes	Trustworthy sources ( e.g., healthcare professionals, government websites)		Yes	The vaccine is cause severe side effects The vaccine is not effective		Do not believe	Yes	Posts from healthcare professionals		Yes	No				No				1	1
21	Male	3rd year	Yes	4		Daily	Yes	A great deal	Yes	WhatsApp group		Increased my knowledge about COVID-19 vaccines Changed my attitude towards COVID-19 vaccines Encouraged me to get vaccinated		Efficacy of the vaccine		Very concerned	1			Yes	The vaccine causes infertility The vaccine alters DNA The vaccine is a tool for population control		Do not believe	Yes	Trustworthy sources ( e.g., healthcare professionals, government websites)		Yes	The vaccine is cause severe side effects		Do not believe	Yes	Public service announcements Education campaigns		Yes	Yes	Vaccines are not effective Vaccines are not safe Vaccines contain harmful substances Vaccines causes autism		Do not believe	Yes	Education campaigns		Yes	1	1
19	Male	2nd year	Yes	2		Multiple times a day	Yes	Somewhat	No					Availability of the vaccine Efficacy of the vaccine Safety of the vaccine		Very concerned	1			Yes	The vaccine alters DNA		Do not believe	Yes	Trustworthy sources ( e.g., healthcare professionals, government websites)		Yes	The vaccine is cause severe side effects		Do not believe	Yes	Public service announcements		Yes	Yes	Vaccines are not effective		Do not believe	Yes	Fact-checking posts		Yes	1	1
22	Male	2nd year	Yes	2		Once a week	Yes	A great deal	Yes	Twitter chat		Increased my knowledge about COVID-19 vaccines		Safety of the vaccine		Very concerned	1			Yes	The vaccine causes infertility		Do not believe	Yes	Trustworthy sources ( e.g., healthcare professionals, government websites)		Yes	The vaccine is not safe		Do not believe	Yes	Education campaigns		Yes	Yes	Vaccines contain harmful substances		Do not believe	Yes	Public service announcements		Yes	1	1
22	Female	3rd year	Yes	2		A few times a week	Yes	A great deal	Yes	Twitter chat		Encouraged me to get vaccinated		Political beliefs Advice from healthcare proffesionals Efficacy of the vaccine		Somewhat concerned	1			Yes	The vaccine is a tool for population control		Do not believe	Yes	Fact-checking websites ( e.g., Snopes, FactCheck.org)		Yes	The vaccine is cause severe side effects		Do not believe	Yes	Education campaigns		No	Yes	Vaccines contain harmful substances		Somewhat believe	Yes	Education campaigns		No	1	1
20	Female	2nd year	Yes	1	Writco	A few times a week	Yes	Somewhat	No					Availability of the vaccine Safety of the vaccine Efficacy of the vaccine		Very concerned	3	Other	Haven't made time to go get it.	Yes	The vaccine alters DNA		Do not believe	Yes	Trustworthy sources ( e.g., healthcare professionals, government websites)		Yes	The vaccine is cause severe side effects		Do not believe	Yes	Education campaigns		Yes	No				Yes	Education campaigns Public service announcements		Yes	0	1
23	Male	4th year	Yes	2		Multiple times a day	Yes	A great deal	Yes	WhatsApp group		Changed my attitude towards COVID-19 vaccines		Efficacy of the vaccine Safety of the vaccine Government recommendation		Very concerned	1			Yes	The vaccine alters DNA		Do not believe	Yes	Trustworthy sources ( e.g., healthcare professionals, government websites)		Yes	The vaccine is cause severe side effects		Do not believe	No				No				No				1	1
21	Female	3rd year	Yes	1		A few times a week	Yes	A great deal	No					Efficacy of the vaccine		Very concerned	2	Concern about vaccine efficacy		No				No	Trustworthy sources ( e.g., healthcare professionals, government websites)		No				Yes	Fact-checking posts		Yes	No				No				0	1
23	Male	3rd year	No				Yes	Somewhat	Yes	Facebook group or page		Increased my knowledge about COVID-19 vaccines Encouraged me to get vaccinated Changed my attitude towards COVID-19 vaccines		Safety of the vaccine Efficacy of the vaccine Religious or cultural beliefs Influence of family and friends		Very concerned	1			No				Yes	Personal research Trustworthy sources ( e.g., healthcare professionals, government websites)		Yes	The vaccine is not safe		Completely believe	Yes	Fact-checking posts Education campaigns		Yes	Yes	Vaccines are not safe		Completely believe	Yes	Education campaigns		Yes	1	1
21	Male	2nd year	No				Yes	Somewhat	No					Availability of the vaccine Government recommendation Advice from healthcare proffesionals		Somewhat concerned	1			Yes	The vaccine is a tool for population control		Somewhat believe	No	Fact-checking websites ( e.g., Snopes, FactCheck.org)		No				Yes	Education campaigns		Yes	Yes	Vaccines are not safe		Somewhat believe	Yes	Public service announcements		Yes	1	1
21	Male	2nd year	Yes	2		Rarely	Yes	A great deal	No					Safety of the vaccine		Very concerned	1			Yes	The vaccine alters DNA		Do not believe	Yes	Trustworthy sources ( e.g., healthcare professionals, government websites)		Yes	The vaccine is cause severe side effects		Do not believe	Yes	Public service announcements Education campaigns		Yes	Yes	Vaccines are not effective		Do not believe	Yes	Fact-checking posts Public service announcements		Yes	1	1
24	Female	4th year	No				Yes	A great deal	No					Availability of the vaccine Efficacy of the vaccine		Very concerned	1			Yes	The vaccine causes infertility The vaccine alters DNA		Somewhat believe	Yes	Trustworthy sources ( e.g., healthcare professionals, government websites)		Yes	The vaccine is not safe		Somewhat believe	No				Yes	Vaccines contain harmful substances		Do not believe	No				1	1
26	Male	4th year	No				Yes	A little	No					Efficacy of the vaccine		Somewhat concerned	1			Yes	The vaccine alters DNA		Do not believe	Yes	Personal research		No				No				Yes	Vaccines contain harmful substances		Somewhat believe	No				1	1
25	Male	4th year	Yes	2		Daily	Yes	A great deal	No					Safety of the vaccine		Very concerned	2	Concerns about vaccine safety		Yes	The vaccine causes infertility		Somewhat believe	Yes	Fact-checking websites ( e.g., Snopes, FactCheck.org)		Yes	The vaccine is not safe		Somewhat believe	No				Yes	Vaccines are not effective		Somewhat believe	No				0	1
21	Female	2nd year	Yes	1		Daily	Yes	Somewhat	No					Safety of the vaccine		Very concerned	2	Concerns about vaccine safety		No				Yes	Other Fact-checking websites ( e.g., Snopes, FactCheck.org)	Vaccine safety	Yes	The vaccine is not safe		Somewhat believe	Yes	Fact-checking posts		No	Yes	Vaccines are not safe		Do not know/Not sure	Yes	Fact-checking posts		No	0	1
20	Male	2nd year	No				No		No					Safety of the vaccine Efficacy of the vaccine		Very concerned	2	Concerns about vaccine safety Concern about vaccine efficacy		Yes	The vaccine causes infertility The vaccine alters DNA		Somewhat believe	Yes	Trustworthy sources ( e.g., healthcare professionals, government websites)		Yes	The vaccine is cause severe side effects		Do not believe	Yes	Posts from healthcare professionals		No	Yes	Vaccines contain harmful substances Vaccines are not effective Vaccines are not safe		Do not believe	Yes	Education campaigns		No	0	1
20	Female	2nd year	Yes	2	Writco	A few times a week	Yes	A great deal	Yes	Twitter chat		Increased my knowledge about COVID-19 vaccines		Safety of the vaccine Government recommendation Influence of family and friends		Very concerned	1			Yes	The vaccine causes infertility		Do not believe	Yes	Trustworthy sources ( e.g., healthcare professionals, government websites)		Yes	The vaccine is cause severe side effects		Do not believe	Yes	Education campaigns Public service announcements Fact-checking posts		Yes	Yes	Vaccines contain harmful substances Vaccines causes autism Vaccines are not safe Vaccines are not effective		Do not believe	Yes	Public service announcements		No	1	1
24	Male	4th year	Yes	3		A few times a week	Yes	Somewhat	Yes	Twitter chat		Changed my attitude towards COVID-19 vaccines		Safety of the vaccine		Very concerned	3	Other	Haven't got time to get it	Yes	The vaccine causes infertility The vaccine alters DNA		Do not believe	Yes	Trustworthy sources ( e.g., healthcare professionals, government websites)		Yes	The vaccine is cause severe side effects		Do not believe	Yes	Public service announcements Posts from healthcare professionals		Yes	No				No				0	1
21	Female	3rd year	Yes	4		A few times a week	Yes	A great deal	No					Safety of the vaccine Government recommendation		Somewhat concerned	1			Yes	The vaccine causes infertility The vaccine alters DNA		Do not believe	Yes	Trustworthy sources ( e.g., healthcare professionals, government websites) Fact-checking websites ( e.g., Snopes, FactCheck.org)		Yes	The vaccine is cause severe side effects		Do not believe	Yes	Posts from healthcare professionals		Yes	No				No				1	1
22	Male	4th year	No				No		No					Availability of the vaccine		Not concerned	2	Lack of access to the vaccine		Yes	The vaccine causes infertility The vaccine alters DNA		Do not believe	Yes	Trustworthy sources ( e.g., healthcare professionals, government websites)		No				No				No				No				0	1
33	Female	3rd year	Yes	1		A few times a week	Yes	A little	Yes	WhatsApp group Facebook group or page		Did not impact my perspective on COVID-19 vaccines		Government recommendation Availability of the vaccine Safety of the vaccine		Very concerned	1			Yes	The vaccine causes infertility The vaccine alters DNA		Do not believe	Yes	Trustworthy sources ( e.g., healthcare professionals, government websites)		Yes	The vaccine is cause severe side effects		Do not believe	Yes	Education campaigns Public service announcements		Yes	No				No				1	1
21	Female	2nd year	Yes	1		A few times a week	Yes	Somewhat	Yes	Twitter chat Facebook group or page		Did not impact my perspective on COVID-19 vaccines		Government recommendation Safety of the vaccine		Very concerned	1			Yes	The vaccine causes infertility The vaccine alters DNA		Do not believe	Yes	Personal research Trustworthy sources ( e.g., healthcare professionals, government websites)		Yes	The vaccine is cause severe side effects		Do not believe	Yes	Public service announcements Fact-checking posts		No	Yes	Vaccines are not effective Vaccines are not safe Vaccines contain harmful substances		Do not believe	Yes	Education campaigns Public service announcements		No	1	1
24	Male	4th year	Yes	1		Daily	Yes	A little	Yes	Facebook group or page		Increased my knowledge about COVID-19 vaccines Changed my attitude towards COVID-19 vaccines Encouraged me to get vaccinated		Safety of the vaccine		Somewhat concerned	1			No				Yes	Trustworthy sources ( e.g., healthcare professionals, government websites)		Yes	The vaccine is cause severe side effects		Somewhat believe	Yes	Fact-checking posts		No	Yes	Vaccines are not safe Vaccines contain harmful substances		Somewhat believe	Yes	Public service announcements		Yes	1	1
32	Female	3rd year	Yes	1		Multiple times a day	Yes	Somewhat	Yes	Facebook group or page		Encouraged me to get vaccinated		Safety of the vaccine Influence of family and friends Advice from healthcare proffesionals		Very concerned	1			Yes	The vaccine causes infertility The vaccine alters DNA The vaccine is a tool for population control		Somewhat believe	Yes	Trustworthy sources ( e.g., healthcare professionals, government websites)		Yes	The vaccine is not effective The vaccine is cause severe side effects		Do not believe	Yes	Public service announcements		Yes	Yes	Vaccines are not effective Vaccines contain harmful substances		Do not believe	Yes	Education campaigns		Yes	1	1
33	Male	3rd year	No				Yes	A great deal	Yes	WhatsApp group		Increased my knowledge about COVID-19 vaccines		Safety of the vaccine		Very concerned	1			Yes	The vaccine causes infertility		Do not believe	Yes	Personal research		Yes	The vaccine is cause severe side effects		Do not believe	Yes	Education campaigns		Yes	No				No				1	1
21	Female	3rd year	No				Yes	Somewhat	No					Safety of the vaccine		Somewhat concerned	2	Concerns about vaccine safety		Yes	The vaccine causes infertility The vaccine alters DNA		Do not believe	Yes	Trustworthy sources ( e.g., healthcare professionals, government websites)		Yes	The vaccine is cause severe side effects		Do not believe	Yes	Public service announcements		Yes	No				No				0	1
22	Male	3rd year	Yes	2		Rarely	Yes	A little	No					Availability of the vaccine		Somewhat concerned	2	Lack of access to the vaccine		Yes	The vaccine alters DNA		Do not believe	Yes	Trustworthy sources ( e.g., healthcare professionals, government websites)		Yes	The vaccine is not safe		Do not believe	Yes	Fact-checking posts		Yes	Yes	Vaccines are not safe		Do not believe	No				0	1
40	Male	4th year	Yes	2		Multiple times a day	Yes	A little	Yes	Twitter chat Facebook group or page		Increased my knowledge about COVID-19 vaccines		Safety of the vaccine Efficacy of the vaccine Government recommendation		Very concerned	1			Yes	The vaccine causes infertility The vaccine alters DNA		Do not believe	Yes	Trustworthy sources ( e.g., healthcare professionals, government websites)		Yes	The vaccine is cause severe side effects		Do not believe	Yes	Public service announcements		Yes	Yes	Vaccines contain harmful substances Vaccines are not safe Vaccines are not effective		Do not believe	No				1	2
20	Male	2nd year	Yes	4		Once a week	Yes	A great deal	No					Safety of the vaccine		Very concerned	2	Concerns about vaccine safety		Yes	The vaccine causes infertility The vaccine alters DNA		Somewhat believe	Yes	Trustworthy sources ( e.g., healthcare professionals, government websites)		No				No				Yes	Vaccines are not effective Vaccines are not safe Vaccines contain harmful substances		Somewhat believe	Yes	Fact-checking posts		No	0	1
19	Female	2nd year	Yes	4		A few times a week	Yes	A great deal	No					Religious or cultural beliefs Safety of the vaccine		Very concerned	1			Yes	The vaccine contain microchips		Somewhat believe	Don't know/Not sure	Trustworthy sources ( e.g., healthcare professionals, government websites)		No				Yes	Public service announcements		Yes	No				No				1	1
22	Male	3rd year	Yes	2		A few times a week	Yes	A great deal	Yes	Twitter chat		Increased my knowledge about COVID-19 vaccines		Safety of the vaccine Efficacy of the vaccine Availability of the vaccine		Very concerned	1			Yes	The vaccine causes infertility The vaccine alters DNA		Do not believe	Yes	Trustworthy sources ( e.g., healthcare professionals, government websites)		Yes	The vaccine is cause severe side effects		Do not believe	Yes	Public service announcements Education campaigns		Yes	Yes	Vaccines contain harmful substances Vaccines are not safe Vaccines are not effective		Do not believe	Yes	Education campaigns Public service announcements		No	1	1
21	Female	3rd year	Yes			Never	Yes	Somewhat	Yes							Very concerned	1			Yes			Somewhat believe	Yes			Yes			Do not believe	Yes			Yes	Yes			Do not believe	Yes			Yes	1	1
22	Male	3rd year	Yes			Daily	Yes	A great deal	Yes							Very concerned	1			Yes			Completely believe	Yes			Yes			Completely believe	Yes			Yes	Yes			Completely believe	No				1	1
19	Female	2nd year	Yes			A few times a week	No		No							Somewhat concerned	2			Yes			Do not believe	Don't know/Not sure			Yes			Don't know/Not sure	Yes			No	Yes			Do not believe	Yes			Yes	0	1
21	Female	3rd year	Yes	2		Daily	Yes	A little	No					Availability of the vaccine Influence of family and friends Advice from healthcare proffesionals		Very concerned	1			Yes	The vaccine causes infertility The vaccine alters DNA The vaccine is a tool for population control		Somewhat believe	Yes	Fact-checking websites ( e.g., Snopes, FactCheck.org)		Yes	The vaccine is not effective		Do not believe	Yes	Posts from healthcare professionals Public service announcements		Don't know/Not sure	Yes	Vaccines causes autism		Somewhat believe	No				1	1
23	Male	3rd year	Yes	2		Once a week	Yes	A great deal	Yes	Twitter chat		Increased my knowledge about COVID-19 vaccines		Influence of family and friends Efficacy of the vaccine Government recommendation		Very concerned	1			No				Yes	Trustworthy sources ( e.g., healthcare professionals, government websites)		Yes	The vaccine is cause severe side effects		Do not believe	No				Yes	Vaccines contain harmful substances		Do not believe	No				1	1
22	Female	3rd year	Yes	1		Once a week	Yes	A little	No					Safety of the vaccine Influence of family and friends Government recommendation Advice from healthcare proffesionals		Very concerned	2	Concerns about vaccine safety Lack of information about the vaccine		Yes	The vaccine is a tool for population control		Somewhat believe	Yes	Trustworthy sources ( e.g., healthcare professionals, government websites)		Yes	The vaccine is not safe The vaccine is cause severe side effects		Somewhat believe	Yes	Posts from healthcare professionals Public service announcements		Yes	Yes	Vaccines are not safe Vaccines contain harmful substances Vaccines are not effective		Somewhat believe	Yes	Public service announcements Posts from healthcare professionals		Yes	0	1
22	Male	3rd year	Yes	1		Rarely	Yes	A great deal	Yes	Facebook group or page		Changed my attitude towards COVID-19 vaccines		Influence of family and friends Safety of the vaccine Advice from healthcare proffesionals		Very concerned	1			Yes	The vaccine causes infertility		Do not believe	Yes	Trustworthy sources ( e.g., healthcare professionals, government websites)		Yes	The vaccine is cause severe side effects		Do not believe	Yes	Public service announcements		Yes	Yes	Vaccines are not safe		Somewhat believe	Yes	Public service announcements		Yes	1	1
25	Female	4th year	Yes	2		Never	Yes	Somewhat	Yes	Twitter chat		Increased my knowledge about COVID-19 vaccines		Influence of family and friends Safety of the vaccine Government recommendation		Very concerned	1			Yes	The vaccine causes infertility		Somewhat believe	Yes	Trustworthy sources ( e.g., healthcare professionals, government websites)		Yes	The vaccine is not safe The vaccine is cause severe side effects		Do not believe	Yes	Public service announcements		Yes	Yes	Vaccines causes autism		Somewhat believe	Yes	Public service announcements		No	1	1
25	Female	4th year	No				No		No					Other	Knowledge	Not concerned	2	Lack of access to the vaccine		No				No	Personal research		No				No				No				No				0	1
21	Female	3rd year	Yes	1		Once a week	Yes	Somewhat	Yes	Facebook group or page		Increased my knowledge about COVID-19 vaccines Encouraged me to get vaccinated Changed my attitude towards COVID-19 vaccines		Safety of the vaccine Efficacy of the vaccine		Somewhat concerned	1			Yes	The vaccine causes infertility		Do not believe	Yes	Trusting your instincts/intuition		Yes	The vaccine is cause severe side effects		Do not believe	No				Yes	Vaccines are not effective		Do not believe	No				1	1
23	Male	3rd year	No				Yes	A little	Yes	Twitter chat		Changed my attitude towards COVID-19 vaccines		Advice from healthcare proffesionals Influence of family and friends Government recommendation		Very concerned	1			Yes	The vaccine is a tool for population control		Don't know/Not sure	Yes	Personal research Fact-checking websites ( e.g., Snopes, FactCheck.org)		Yes	The vaccine is cause severe side effects		Somewhat believe	Yes	Public service announcements		Yes	Yes	Vaccines are not safe		Do not believe	Yes	Fact-checking posts		No	1	1
22	Female	4th year	Yes	2		Rarely	Yes	Somewhat	Yes	Twitter chat		Changed my attitude towards COVID-19 vaccines		Efficacy of the vaccine Availability of the vaccine Government recommendation		Very concerned	1			Yes	The vaccine is a tool for population control		Do not believe	Yes	Personal research		Yes	The vaccine is cause severe side effects		Somewhat believe	Yes	Education campaigns		No Yes	Yes	Vaccines are not effective		Somewhat believe	No				1	1
21	Female	3rd year	Yes	1		A few times a week	Yes	A great deal	Yes	Facebook group or page		Increased my knowledge about COVID-19 vaccines		Efficacy of the vaccine Government recommendation Advice from healthcare proffesionals		Very concerned	1			Yes	The vaccine is a tool for population control		Somewhat believe	Yes	Trustworthy sources ( e.g., healthcare professionals, government websites)		Yes	The vaccine is cause severe side effects		Somewhat believe	Yes	Education campaigns		Yes	Yes	Vaccines are not safe		Do not believe	No				1	1
21	Female	3rd year	Yes	4		A few times a week	Yes	A great deal	No					Safety of the vaccine Efficacy of the vaccine Influence of family and friends Advice from healthcare proffesionals		Somewhat concerned	1			Yes	The vaccine is a tool for population control The vaccine alters DNA The vaccine causes infertility Other	It causes death 2 years after vaccination	Somewhat believe	Yes	Trustworthy sources ( e.g., healthcare professionals, government websites) Fact-checking websites ( e.g., Snopes, FactCheck.org) Personal research		Yes	The vaccine is cause severe side effects The vaccine is not safe The vaccine is not effective		Somewhat believe	Yes	Education campaigns Public service announcements Posts from healthcare professionals		Yes	Yes	Vaccines are not effective Vaccines are not safe Vaccines contain harmful substances Vaccines causes autism		Somewhat believe	Yes	Posts from healthcare professionals Education campaigns Public service announcements		Yes	1	1
22	Male	3rd year	Yes	1		A few times a week	Yes	A great deal	Yes	WhatsApp group Facebook group or page		Changed my attitude towards COVID-19 vaccines		Safety of the vaccine Efficacy of the vaccine Government recommendation		Very concerned	1			Yes	The vaccine contain microchips The vaccine causes infertility The vaccine alters DNA The vaccine is a tool for population control		Do not believe	Yes	Trustworthy sources ( e.g., healthcare professionals, government websites) Fact-checking websites ( e.g., Snopes, FactCheck.org) Personal research		Yes	The vaccine is not effective The vaccine is cause severe side effects		Do not believe	Yes	Fact-checking posts Public service announcements Education campaigns Posts from healthcare professionals		Yes	Yes	Vaccines are not effective Vaccines contain harmful substances		Do not believe	Yes	Fact-checking posts Public service announcements Education campaigns Posts from healthcare professionals		Yes	1	1
20	Female	2nd year	Yes	1		Multiple times a day	Yes	A little	No					Safety of the vaccine Availability of the vaccine Religious or cultural beliefs		Very concerned	1			Yes	The vaccine is a tool for population control		Do not believe	Yes	Personal research		No				Yes	Posts from healthcare professionals		Yes	Yes	Vaccines are not safe		Do not believe	Yes	Public service announcements		Yes	1	1
20	Male	3rd year	Yes	1		Never	Yes	Somewhat	No					Safety of the vaccine		Somewhat concerned	1			Yes	The vaccine causes infertility		Do not believe	Yes	Trustworthy sources ( e.g., healthcare professionals, government websites) Fact-checking websites ( e.g., Snopes, FactCheck.org)		Yes	The vaccine is cause severe side effects		Do not believe	Yes	Fact-checking posts		Yes	Yes	Vaccines are not safe		Do not believe	Yes	Fact-checking posts		Yes	1	1
23	Female	4th year	Yes	1		A few times a week	Yes	A great deal	No					Safety of the vaccine Efficacy of the vaccine Availability of the vaccine Advice from healthcare proffesionals		Very concerned	1			No				Yes	Trustworthy sources ( e.g., healthcare professionals, government websites)		Yes	The vaccine contains harmful substances		Do not believe	No				Yes	Vaccines are not effective Vaccines are not safe Vaccines contain harmful substances		Do not believe	No				1	1
23	Male	3rd year	Yes	4		Once a week	Yes	Somewhat	Yes	WhatsApp group Facebook group or page		Increased my knowledge about COVID-19 vaccines		Safety of the vaccine		Very concerned	1			Yes	The vaccine causes infertility		Somewhat believe	Yes	Trustworthy sources ( e.g., healthcare professionals, government websites)		Yes	The vaccine is not safe The vaccine is cause severe side effects		Do not believe	Yes	Posts from healthcare professionals		Yes	Yes	Vaccines are not safe		Do not believe	Yes	Fact-checking posts Posts from healthcare professionals		No	1	1
34	Male	3rd year	Yes	2		A few times a week	Yes	Somewhat	Yes	Twitter chat Facebook group or page WhatsApp group		Changed my attitude towards COVID-19 vaccines		Efficacy of the vaccine Safety of the vaccine Influence of family and friends Government recommendation Availability of the vaccine		Very concerned	1			Yes	The vaccine causes infertility The vaccine is a tool for population control		Do not believe	Yes	Trustworthy sources ( e.g., healthcare professionals, government websites) Personal research Fact-checking websites ( e.g., Snopes, FactCheck.org)		Yes	The vaccine is not effective The vaccine is cause severe side effects		Somewhat believe	Yes	Public service announcements		Yes	Yes	Vaccines contain harmful substances Vaccines are not effective Vaccines are not safe		Do not believe	Yes	Public service announcements Posts from healthcare professionals		No	1	1
25	Male	4th year	Yes	2		Rarely	Yes	A great deal	Yes	Twitter chat WhatsApp group		Increased my knowledge about COVID-19 vaccines		Safety of the vaccine Availability of the vaccine Influence of family and friends Government recommendation		Very concerned	3	Lack of information about the vaccine		Yes	The vaccine causes infertility		Somewhat believe	Yes	Trustworthy sources ( e.g., healthcare professionals, government websites)		Yes	The vaccine contains harmful substances		Somewhat believe	Yes	Public service announcements		Yes	Yes	Vaccines are not effective Vaccines are not safe		Somewhat believe	Yes	Posts from healthcare professionals Public service announcements		No	0	1
19	Female	2nd year	No				Yes	A great deal	Yes	Facebook group or page Other	Tiktok videos	Increased my knowledge about COVID-19 vaccines Changed my attitude towards COVID-19 vaccines		Availability of the vaccine Influence of family and friends		Very concerned	1			Yes	The vaccine causes infertility The vaccine is a tool for population control		Somewhat believe	Yes	Trustworthy sources ( e.g., healthcare professionals, government websites) Personal research		Yes	The vaccine is cause severe side effects The vaccine is not effective		Do not believe	Yes	Public service announcements Posts from healthcare professionals		Yes	Yes	Vaccines contain harmful substances		Somewhat believe	Yes	Public service announcements Posts from healthcare professionals		No	1	1
22	Female	4th year	Yes	4		A few times a week	Yes	A great deal	Yes	Facebook group or page Twitter chat WhatsApp group		Changed my attitude towards COVID-19 vaccines		Influence of family and friends		Very concerned	1			Yes	The vaccine causes infertility		Somewhat believe	Yes	Trustworthy sources ( e.g., healthcare professionals, government websites)		Yes	The vaccine is cause severe side effects The vaccine is not effective		Somewhat believe	Yes	Public service announcements		Yes	Yes	Vaccines are not effective Vaccines are not safe Vaccines contain harmful substances		Do not believe	Yes	Public service announcements		No	1	1
20	Female	2nd year	Yes	4		A few times a week	Yes	A great deal	Yes	Facebook group or page		Increased my knowledge about COVID-19 vaccines		Availability of the vaccine Influence of family and friends Advice from healthcare proffesionals		Very concerned	1			Yes	The vaccine causes infertility		Somewhat believe	Yes	Trustworthy sources ( e.g., healthcare professionals, government websites)		Yes	The vaccine is cause severe side effects The vaccine is not effective		Somewhat believe	Yes	Public service announcements		Yes	Yes	Vaccines contain harmful substances Other	The vaccine cause cancer	Do not believe	Yes	Public service announcements		No	1	1
23	Male	3rd year	No				Yes	A little	No					Safety of the vaccine		Not concerned	2	Concerns about vaccine safety		Yes	The vaccine causes infertility		Somewhat believe	Yes	Trusting your instincts/intuition		Yes	The vaccine is cause severe side effects		Somewhat believe	Yes	Fact-checking posts		Yes	Yes	Vaccines are not safe		Somewhat believe	Yes	Public service announcements		No	0	1
23	Male	4th year	No				Yes	A little	Yes	Facebook group or page WhatsApp group		Increased my knowledge about COVID-19 vaccines Changed my attitude towards COVID-19 vaccines		Safety of the vaccine		Very concerned	2	Concerns about vaccine safety		Yes	The vaccine causes infertility		Somewhat believe	Yes	Trustworthy sources ( e.g., healthcare professionals, government websites)		Yes	The vaccine is cause severe side effects The vaccine is not safe		Somewhat believe	Yes	Public service announcements		Yes	Yes	Vaccines contain harmful substances Vaccines are not safe		Somewhat believe	Yes	Public service announcements		Yes	0	1
21	Male	2nd year	Yes	4		Rarely	Yes	A great deal	Yes	Facebook group or page		Increased my knowledge about COVID-19 vaccines Changed my attitude towards COVID-19 vaccines		Influence of family and friends Advice from healthcare proffesionals		Very concerned	1			Yes	The vaccine causes infertility		Do not believe	Yes	Trustworthy sources ( e.g., healthcare professionals, government websites)		Yes	The vaccine is cause severe side effects The vaccine contains harmful substances		Somewhat believe	Yes	Public service announcements		Yes	Yes	Vaccines are not safe Vaccines are not effective		Somewhat believe	Yes	Public service announcements		Yes	1	1
22	Female	3rd year	Yes	1		A few times a week	Yes	Somewhat	Yes	Twitter chat Facebook group or page Other	Tiktok videos	Changed my attitude towards COVID-19 vaccines Increased my knowledge about COVID-19 vaccines		Availability of the vaccine Influence of family and friends		Very concerned	1			Yes	The vaccine causes infertility		Do not believe	Yes	Trustworthy sources ( e.g., healthcare professionals, government websites)		Yes	The vaccine is cause severe side effects		Somewhat believe	Yes	Public service announcements		Yes	Yes	Vaccines contain harmful substances		Somewhat believe	Yes	Public service announcements		No	1	1
20	Male	2nd year	Yes	2		A few times a week	Yes	Somewhat	Yes	Facebook group or page Twitter chat		Increased my knowledge about COVID-19 vaccines Changed my attitude towards COVID-19 vaccines		Availability of the vaccine Government recommendation Influence of family and friends		Very concerned	1			Yes	The vaccine causes infertility		Somewhat believe	Yes	Trustworthy sources ( e.g., healthcare professionals, government websites) Personal research		Yes	The vaccine is cause severe side effects The vaccine is not effective		Somewhat believe	Yes	Public service announcements		Yes	Yes	Vaccines contain harmful substances		Somewhat believe	Yes	Public service announcements Fact-checking posts		No	1	1
19	Male	2nd year	Yes	1		Once a week	Yes	Somewhat	Yes	Twitter chat Facebook group or page		Increased my knowledge about COVID-19 vaccines Encouraged me to get vaccinated		Safety of the vaccine Availability of the vaccine Government recommendation		Somewhat concerned	1			No				Yes	Trustworthy sources ( e.g., healthcare professionals, government websites)		Yes	The vaccine is cause severe side effects The vaccine contains harmful substances		Somewhat believe	Yes	Posts from healthcare professionals		No	No				Yes	Public service announcements Posts from healthcare professionals		Yes	1	1
22	Female	4th year	Yes	1		A few times a week	Yes	A great deal	Yes	WhatsApp group		Encouraged me to get vaccinated		Availability of the vaccine Influence of family and friends Government recommendation Advice from healthcare proffesionals		Very concerned	1			Yes	The vaccine causes infertility		Somewhat believe	Yes	Trustworthy sources ( e.g., healthcare professionals, government websites) Personal research		Yes	The vaccine is cause severe side effects		Somewhat believe	Yes	Public service announcements Posts from healthcare professionals		Yes	Yes	Vaccines contain harmful substances		Do not believe	Yes	Fact-checking posts Public service announcements		No	1	1
22	Male	3rd year	Yes	1		Once a week	Yes	A little	Yes	Twitter chat Facebook group or page		Increased my knowledge about COVID-19 vaccines		Advice from healthcare proffesionals Availability of the vaccine		Very concerned	1			Yes	The vaccine causes infertility		Somewhat believe	Yes	Trustworthy sources ( e.g., healthcare professionals, government websites) Fact-checking websites ( e.g., Snopes, FactCheck.org)		Yes	The vaccine is cause severe side effects The vaccine contains harmful substances		Somewhat believe	Yes	Public service announcements Fact-checking posts		Yes	Yes	Vaccines contain harmful substances Vaccines are not effective		Do not believe	Yes	Public service announcements		No	1	1
35	Male	4th year	Yes	1		A few times a week	Yes	A little	Yes	Facebook group or page WhatsApp group		Increased my knowledge about COVID-19 vaccines Changed my attitude towards COVID-19 vaccines		Government recommendation Availability of the vaccine		Very concerned	1			Yes	The vaccine is a tool for population control The vaccine causes infertility		Do not believe	Yes	Trustworthy sources ( e.g., healthcare professionals, government websites) Personal research Fact-checking websites ( e.g., Snopes, FactCheck.org)		Yes	The vaccine is cause severe side effects The vaccine contains harmful substances		Don't know/Not sure	Yes	Public service announcements Fact-checking posts Posts from healthcare professionals		Yes	Yes	Vaccines contain harmful substances Vaccines are not effective Vaccines are not safe		Do not believe	Yes	Public service announcements Fact-checking posts Education campaigns Posts from healthcare professionals		No	1	1
20	Male	2nd year	Yes	4		Rarely	Yes	Somewhat	Yes	Facebook group or page WhatsApp group		Did not impact my perspective on COVID-19 vaccines		Safety of the vaccine Efficacy of the vaccine		Very concerned	2	Concern about vaccine efficacy Concerns about vaccine safety		Yes	The vaccine causes infertility The vaccine is a tool for population control		Somewhat believe	Yes	Trusting your instincts/intuition		Yes	The vaccine is not effective The vaccine is not safe The vaccine is cause severe side effects The vaccine contains harmful substances		Somewhat believe	Yes	Posts from healthcare professionals Public service announcements		No	Yes	Vaccines contain harmful substances Vaccines are not safe Vaccines are not effective		Somewhat believe	Yes	Public service announcements Posts from healthcare professionals		No	0	1
20	Female	2nd year	Yes	4		Rarely	Yes	Somewhat	Yes	WhatsApp group		Increased my knowledge about COVID-19 vaccines		Influence of family and friends		Very concerned	1			Yes	The vaccine causes infertility The vaccine is a tool for population control		Somewhat believe	Yes	Personal research Trusting your instincts/intuition		Yes	The vaccine is cause severe side effects The vaccine contains harmful substances		Do not believe	Yes	Public service announcements		No	Yes	Vaccines contain harmful substances Vaccines are not safe Vaccines are not effective		Somewhat believe	Yes	Public service announcements Posts from healthcare professionals		No	1	1
20	Female	3rd year	Yes	1		A few times a week	Yes	Somewhat	Yes	Twitter chat Facebook group or page WhatsApp group		Increased my knowledge about COVID-19 vaccines		Safety of the vaccine Influence of family and friends Government recommendation Advice from healthcare proffesionals		Very concerned	1			Yes	The vaccine causes infertility The vaccine is a tool for population control		Somewhat believe	Yes	Fact-checking websites ( e.g., Snopes, FactCheck.org) Trustworthy sources ( e.g., healthcare professionals, government websites)		Yes	The vaccine is not safe The vaccine is not effective The vaccine is cause severe side effects		Somewhat believe	Yes	Public service announcements Fact-checking posts		Yes	Yes	Vaccines contain harmful substances Vaccines are not safe		Somewhat believe	Yes	Public service announcements		Yes	1	1
21	Male	2nd year	Yes	4		Multiple times a day	Yes	A great deal	Yes	WhatsApp group		Changed my attitude towards COVID-19 vaccines		Safety of the vaccine		Somewhat concerned	2	Concerns about vaccine safety		Yes	The vaccine causes infertility		Somewhat believe	Yes	Fact-checking websites ( e.g., Snopes, FactCheck.org)		No				Yes	Public service announcements		Yes	No				No				0	1
25	Male	3rd year	Yes	2		Multiple times a day	Yes	Somewhat	Yes	Twitter chat		Increased my knowledge about COVID-19 vaccines Changed my attitude towards COVID-19 vaccines Encouraged me to get vaccinated		Safety of the vaccine Efficacy of the vaccine Availability of the vaccine Advice from healthcare proffesionals		Very concerned	1			Yes	The vaccine is a tool for population control		Do not believe	Don't know/Not sure	Trustworthy sources ( e.g., healthcare professionals, government websites)		Yes	The vaccine is not effective The vaccine is not safe The vaccine is cause severe side effects The vaccine contains harmful substances		Do not believe	Yes	Posts from healthcare professionals		No	Yes	Vaccines are not effective Vaccines are not safe Vaccines contain harmful substances Vaccines causes autism		Somewhat believe	Yes	Education campaigns		Yes	1	1
22	Male	3rd year	Yes	2		Multiple times a day	Yes	Somewhat	No					Government recommendation Influence of family and friends Availability of the vaccine Efficacy of the vaccine Safety of the vaccine Advice from healthcare proffesionals		Somewhat concerned	2	Concerns about vaccine safety		No				No	Trustworthy sources ( e.g., healthcare professionals, government websites)		Yes	The vaccine is cause severe side effects		Somewhat believe	Yes	Fact-checking posts		Yes	Yes	Vaccines are not effective		Somewhat believe	Yes	Fact-checking posts		Yes	0	1
24	Male	4th year	Yes	1		A few times a week	Yes	A great deal	No					Safety of the vaccine Efficacy of the vaccine Availability of the vaccine Influence of family and friends Government recommendation		Very concerned	1			Yes	The vaccine causes infertility		Do not believe	Yes	Trustworthy sources ( e.g., healthcare professionals, government websites)		Yes	The vaccine is not effective		Do not believe	Yes	Fact-checking posts		Yes	Yes	Vaccines are not effective		Do not believe	Yes	Fact-checking posts		Yes	1	1
21	Female	2nd year	Yes	1		Daily	Yes	Not at all	Yes	Facebook group or page		Changed my attitude towards COVID-19 vaccines		Safety of the vaccine Efficacy of the vaccine Influence of family and friends		Somewhat concerned	1			Yes	The vaccine causes infertility		Do not believe	Yes	Fact-checking websites ( e.g., Snopes, FactCheck.org)		Yes	The vaccine is not effective		Do not believe	Yes	Fact-checking posts		Yes	Yes	Vaccines are not effective		Completely believe	Yes	Public service announcements		Yes	1	1
22	Male	3rd year	No	0	None		Yes	Somewhat	No					Safety of the vaccine		Very concerned	2	Concerns about vaccine safety		No				No	Personal research		No				Yes	Posts from healthcare professionals		Yes	Yes	Vaccines are not effective		Somewhat believe	Yes	Public service announcements		Yes	0	1
23	Female	4th year	Yes	1		Once a week	Yes	A great deal	Yes	Facebook group or page		Increased my knowledge about COVID-19 vaccines Changed my attitude towards COVID-19 vaccines		Efficacy of the vaccine Government recommendation Influence of family and friends		Very concerned	2	Concern about vaccine efficacy Concerns about vaccine safety		Yes	The vaccine causes infertility The vaccine is a tool for population control		Somewhat believe	Yes	Trustworthy sources ( e.g., healthcare professionals, government websites)		Yes	The vaccine is cause severe side effects		Somewhat believe	Yes	Posts from healthcare professionals		Yes	Yes	Vaccines contain harmful substances		Somewhat believe	Yes	Public service announcements		No	0	1
23	Male	3rd year	No	3			Yes	Somewhat	No					Safety of the vaccine		Somewhat concerned	1			Yes	Other	Increases risk of cancers	Somewhat believe	Yes	Trustworthy sources ( e.g., healthcare professionals, government websites)		Yes	The vaccine is cause severe side effects		Somewhat believe	Yes	Education campaigns		No	Yes	Vaccines are not safe		Do not believe	No				1	1
24	Male	4th year	Yes	3		Once a week	Yes	A great deal	Yes	Facebook group or page Instagram campaign		Increased my knowledge about COVID-19 vaccines		Safety of the vaccine		Very concerned	2	Concerns about vaccine safety		Yes	The vaccine causes infertility		Somewhat believe	Yes	Trustworthy sources ( e.g., healthcare professionals, government websites)		Yes	The vaccine is cause severe side effects		Somewhat believe	Yes	Education campaigns		Yes	Yes	Vaccines contain harmful substances Vaccines are not safe		Do not believe	Yes	Public service announcements		No	0	1
